# Supplementary material for: Assessing construct validity of the Grit-S in Chinese employees
Source: PLoS One. 2018 Dec 21;13(12):e0209319. doi: 10.1371/journal.pone.0209319 (PMC6303021; doi:10.1371/journal.pone.0209319)
Supplement: S1 File — (XLSX) [file pone.0209319.s001.xlsx]

## Sheet: Datasets-grit in chinese0903
Gender	Age	Completion status of insurance premium	Commission amounts(CNY)	GRTI1	GRTI2	GRTI3	GRTI4	GRTI5	GRTI6	GRTI7	GRTI8	CMBI1	CMBI2	CMBI3	CMBI4	CMBI5	CMBI6	CMBI7	CMBI8	CMBI9	CMBI10	CMBI11	CMBI12	CMBI13	CMBI14	CMBI15	BSI1	BSI2	BSI3	BSI4	BSI5	BSI6	BSI7	BSI8	BSI9	BSI10	BSI11	BSI12	BSI13	BSI14	BSI15	BSI16	BSI17	BSI18
1	29	3	4	2	5	1	5	1	2	5	5	2	2	6	2	2	6	2	5	7	2	2	7	2	2	6	2	1	2	1	1	1	1	1	1	2	1	1	1	2	2	2	1	1
1	34	1	1	3	5	999	5	4	2	5	5	2	1	1	5	4	6	5	7	4	5	5	7	999	2	1	999	999	999	999	999	999	999	999	999	999	999	999	999	999	999	999	999	999
1	36	3	3	5	1	5	1	5	5	1	1	7	7	1	7	7	7	7	7	7	7	7	7	7	7	7	5	5	5	5	5	5	5	5	5	5	5	5	5	5	5	5	5	5
2	36	3	4	2	2	3	3	3	3	3	3	3	2	5	2	2	3	4	2	5	2	2	5	4	2	5	2	3	3	1	2	2	1	1	2	1	1	1	1	3	1	3	1	1
2	44	1	1	2	3	3	2	3	3	2	3	3	2	6	2	3	5	2	3	6	5	2	5	2	4	4	1	1	1	1	1	2	1	1	1	1	2	1	1	2	2	1	1	2
2	50	4	4	5	5	4	5	5	5	5	5	1	1	7	1	1	7	1	1	7	1	1	7	1	7	7	1	1	1	1	1	1	1	1	1	1	1	1	1	1	1	1	1	1
2	29	2	2	4	3	3	4	4	3	4	4	5	4	5	5	3	4	3	3	4	3	2	6	4	2	6	1	2	3	1	2	2	1	2	1	1	3	1	2	2	3	2	1	1
2	22	1	1	1	5	1	999	1	2	4	5	5	999	6	1	1	1	7	1	6	6	1	7	2	1	6	2	2	2	1	2	2	1	2	1	1	1	1	1	2	2	1	1	1
2	54	1	1	2	1	5	5	3	2	4	3	1	2	4	3	3	1	4	1	6	6	5	3	4	7	4	4	2	5	2	3	5	3	1	2	5	3	1	3	4	2	4	4	5
2	36	3	3	3	4	1	5	3	2	5	5	4	1	5	6	3	4	5	2	6	4	1	6	6	4	7	2	2	2	1	2	3	2	2	2	1	2	2	1	2	2	2	1	2
2	34	3	3	3	3	3	4	2	3	4	3	3	3	5	3	4	5	3	1	5	3	2	5	5	2	3	2	2	2	2	2	2	2	2	2	1	2	2	1	2	1	2	1	1
2	28	999	3	2	5	3	4	2	2	4	4	3	1	6	2	2	5	5	1	5	1	1	6	2	2	6	2	1	2	2	1	2	1	2	1	1	2	2	2	2	2	2	1	1
1	19	1	1	2	1	1	4	1	2	3	5	2	3	3	2	1	5	1	1	4	3	2	6	1	2	4	1	1	1	1	2	2	1	1	1	1	2	1	1	1	1	1	1	1
2	31	3	4	3	5	1	5	1	1	5	5	5	1	6	1	1	5	3	1	5	3	1	7	5	2	4	2	1	1	1	1	1	1	1	1	1	1	1	1	1	1	1	1	1
1	21	1	1	2	2	2	3	1	3	3	4	5	1	4	5	2	4	5	1	5	5	1	7	5	2	3	1	1	2	1	4	2	3	2	1	1	2	1	2	2	1	2	1	1
2	43	4	2	3	2	3	5	2	1	5	5	4	1	7	2	1	6	3	1	6	4	1	7	2	1	6	1	2	1	1	2	2	2	1	3	1	2	2	2	1	3	3	1	2
2	29	1	2	2	3	4	3	2	2	5	5	4	2	2	3	2	5	5	1	5	5	2	7	5	2	7	4	3	3	3	2	2	3	3	2	4	1	1	2	1	2	2	1	1
2	33	2	2	3	4	5	4	1	3	5	3	5	3	6	1	2	4	3	1	6	3	2	7	5	3	2	1	2	2	1	1	1	2	1	1	2	1	1	1	2	1	2	1	1
2	999	1	1	1	3	1	4	1	1	3	3	1	2	5	3	1	5	1	2	6	2	1	5	1	1	5	1	1	1	1	1	2	1	1	1	1	1	1	1	1	1	1	1	1
2	44	3	2	3	2	3	999	4	3	1	2	6	3	1	3	5	7	7	4	5	6	1	6	7	5	3	4	4	3	3	5	5	2	2	4	5	2	3	999	2	4	3	1	2
2	46	1	1	2	3	3	4	3	5	5	5	6	999	3	7	3	5	3	1	1	3	2	7	1	3	3	1	1	1	1	1	1	1	1	1	1	1	1	1	1	1	1	1	1
2	41	1	2	3	3	1	3	1	3	5	3	4	1	4	4	2	4	4	2	5	1	2	5	2	5	6	3	3	2	3	1	2	3	2	2	2	2	2	2	2	2	1	1	1
1	39	1	1	4	3	5	5	5	5	2	5	5	4	5	1	5	6	5	2	4	5	1	7	6	1	6	2	2	2	2	5	4	2	3	3	2	3	3	2	4	4	2	1	2
2	43	999	999	1	2	1	5	1	3	4	5	1	1	6	1	5	7	1	2	6	1	1	7	1	3	6	1	1	1	1	1	2	1	1	1	1	1	1	1	1	1	1	1	1
1	36	2	2	4	1	3	3	1	1	3	3	5	5	5	2	2	3	2	2	6	6	2	7	1	1	3	1	1	1	1	1	1	1	1	1	1	1	1	1	1	1	1	1	1
2	41	2	2	5	5	2	5	1	1	2	5	6	1	4	6	4	6	5	1	5	6	1	6	1	1	6	1	1	2	1	1	1	1	1	1	1	1	1	1	1	1	1	1	1
1	25	999	1	2	3	1	4	3	2	5	5	1	3	6	4	1	6	2	5	7	2	1	5	7	1	4	1	2	1	1	3	1	1	1	1	1	2	1	1	1	1	1	1	1
2	42	999	999	3	2	1	5	2	1	2	4	5	7	3	1	2	5	2	1	5	5	1	5	1	1	7	1	2	2	1	999	1	1	1	1	1	1	1	1	2	1	1	1	1
1	42	4	5	2	5	2	5	2	2	5	5	3	2	6	3	2	6	2	1	6	2	3	5	1	2	6	999	999	999	999	999	999	999	999	999	999	999	999	999	999	999	999	999	999
2	42	4	2	2	5	3	5	3	1	4	5	3	1	4	2	1	5	2	5	4	2	3	6	5	5	7	1	1	2	1	1	1	1	1	1	1	1	2	1	1	1	1	1	1
2	46	1	1	4	5	3	5	1	3	5	5	5	3	4	3	2	3	7	2	7	7	1	7	7	1	7	1	3	1	1	1	2	1	1	1	1	1	1	1	2	2	2	1	2
2	40	4	3	3	999	3	5	1	2	5	2	4	6	4	4	4	999	3	4	5	4	4	6	5	3	4	1	1	1	1	2	2	1	1	1	1	1	1	1	1	1	1	1	1
2	40	1	3	3	5	3	3	2	2	3	3	3	1	7	2	1	7	3	1	7	6	3	7	3	1	7	2	1	1	1	1	2	1	1	1	1	1	1	1	1	1	1	1	1
2	47	2	3	3	3	3	5	4	1	5	5	1	1	5	1	1	5	1	1	5	1	1	7	1	1	5	1	1	1	1	1	1	1	1	1	1	1	1	1	1	1	1	1	1
2	43	4	3	4	3	5	3	3	4	2	3	4	1	4	1	3	2	3	2	1	3	1	7	5	3	3	1	1	1	1	1	2	1	2	1	1	3	1	1	4	2	1	1	1
2	27	2	2	1	2	2	5	2	1	5	5	4	1	7	1	2	7	2	1	7	1	1	7	1	2	7	2	1	2	1	1	2	1	1	1	1	1	1	1	1	1	1	1	1
1	38	2	1	3	3	3	4	1	1	5	5	1	2	3	1	1	6	1	2	4	2	1	6	1	1	7	1	1	1	1	1	1	1	1	1	1	1	1	1	1	1	1	1	1
1	25	3	3	2	4	4	4	4	1	5	5	1	1	1	2	1	7	3	1	7	5	2	7	7	1	7	1	2	1	1	1	1	1	1	1	1	1	1	1	1	1	1	1	1
1	26	3	4	1	5	5	5	3	1	5	5	1	1	7	1	1	7	1	7	7	1	1	7	3	1	7	1	1	1	1	1	1	1	1	1	1	1	1	1	1	1	1	1	1
1	28	4	6	5	5	5	5	1	1	5	5	3	1	1	1	1	7	7	7	7	1	7	7	7	1	7	1	1	1	1	1	1	1	1	1	1	1	1	1	1	1	1	1	1
2	39	4	3	1	1	999	5	1	1	5	5	1	1	7	1	1	7	1	1	7	1	1	6	5	1	7	1	1	1	1	1	1	1	1	1	1	1	1	1	1	1	1	1	1
1	28	4	1	1	4	2	4	2	2	4	4	2	2	6	2	2	5	2	2	6	2	2	7	2	2	6	1	1	1	1	1	2	1	1	1	1	1	1	1	1	1	1	1	1
1	38	3	3	1	5	1	5	1	1	5	5	1	1	7	1	1	7	1	1	7	1	1	7	1	1	7	1	1	1	1	1	1	1	1	1	1	1	1	1	1	1	1	1	1
1	40	4	5	2	5	1	5	1	1	1	5	1	1	7	1	1	6	1	1	6	1	1	7	1	1	6	1	1	1	1	1	1	1	1	1	1	1	1	1	1	1	1	1	1
1	22	1	1	3	5	3	1	1	3	3	3	6	3	4	7	1	7	1	7	7	1	3	7	7	1	2	1	2	2	1	2	1	1	2	2	2	1	1	2	2	2	1	1	2
2	49	1	1	3	5	2	5	2	2	5	5	1	1	6	3	5	6	3	1	6	1	1	7	1	3	6	1	1	1	1	1	1	1	1	1	1	1	1	1	1	1	1	1	1
2	36	3	3	1	1	1	1	1	1	1	1	1	1	6	1	1	1	1	1	6	1	1	7	999	999	7	1	1	2	1	2	2	1	2	1	1	1	1	1	1	1	1	1	1
2	30	4	1	1	1	1	1	1	999	999	999	1	1	7	2	1	7	7	2	7	1	5	7	1	1	7	1	1	1	1	1	1	1	1	1	1	1	1	1	1	1	1	1	1
1	55	3	2	2	3	1	5	1	1	5	4	5	2	6	6	3	6	4	1	7	1	1	7	3	1	7	2	2	2	3	1	1	2	2	1	1	2	1	1	1	4	3	1	1
2	41	3	4	3	5	1	3	4	3	3	3	3	4	5	3	1	1	2	2	5	1	1	7	1	7	6	1	1	1	1	1	1	2	1	1	1	1	1	1	1	1	1	1	1
1	35	999	5	3	1	1	5	2	1	5	5	6	2	7	1	1	7	5	1	5	5	4	7	1	1	7	2	1	3	1	4	2	2	1	2	1	1	2	1	1	1	1	1	1
2	25	1	3	3	5	3	5	2	2	3	4	2	1	6	1	1	6	1	1	4	3	1	7	5	1	4	1	1	2	1	1	1	1	1	1	1	1	1	1	1	1	1	1	1
1	39	1	1	1	5	5	5	5	1	4	5	2	1	4	4	1	7	1	1	7	2	1	7	1	4	7	1	1	1	1	1	1	1	1	1	1	1	1	1	1	1	1	1	1
2	46	1	1	5	5	1	5	1	1	5	5	6	1	7	1	1	7	4	1	7	1	1	7	5	1	7	2	1	1	1	2	1	1	2	1	1	1	1	1	1	1	1	1	1
2	46	2	4	4	3	3	2	2	2	3	3	5	3	6	4	3	5	3	3	3	5	3	7	5	1	5	1	1	1	1	1	1	1	1	1	1	1	1	1	1	1	1	1	1
1	32	2	2	1	1	1	5	1	1	5	5	2	1	7	1	1	7	2	1	7	1	1	7	1	1	7	1	1	1	1	1	2	1	1	1	1	1	1	1	1	1	1	1	1
1	24	4	3	3	3	3	3	3	3	3	3	1	1	7	1	1	7	1	1	7	1	1	7	1	1	7	1	1	1	1	1	1	1	1	1	1	1	1	1	1	1	1	1	1
1	29	1	2	3	1	1	1	1	1	5	5	2	2	2	2	2	1	2	2	1	2	2	1	2	2	1	1	1	1	1	1	1	1	1	1	1	1	1	1	1	1	1	1	1
1	43	999	1	4	4	3	3	4	4	3	3	6	1	7	1	1	7	1	1	7	1	1	7	1	1	7	1	1	1	1	1	1	1	1	1	1	1	1	1	1	1	1	1	1
1	31	3	3	3	4	4	4	4	5	5	3	5	1	5	5	5	4	5	5	5	4	1	5	1	1	4	1	1	1	1	1	1	1	1	1	1	1	1	1	1	1	5	1	1
2	23	1	1	3	1	5	3	3	3	2	2	6	3	3	6	3	5	6	2	3	2	7	6	5	7	7	5	5	5	999	4	5	999	4	3	5	5	2	5	5	5	5	5	5
1	36	3	3	5	5	1	4	4	5	4	4	1	1	7	1	7	7	1	1	7	1	1	7	1	1	7	1	1	1	1	1	1	1	1	1	1	1	1	1	1	1	1	1	1
2	40	2	2	3	3	3	2	1	5	5	3	2	1	4	1	1	6	999	999	999	999	999	999	999	999	999	5	5	5	999	4	4	4	4	3	3	3	3	5	5	5	5	2	2
1	58	3	3	5	4	3	5	4	3	5	5	1	1	3	1	1	7	1	1	6	1	1	6	1	1	6	1	1	1	1	1	1	1	1	1	1	1	1	1	1	1	1	1	1
1	35	3	4	2	1	2	5	4	1	5	5	4	5	7	1	1	7	2	1	7	2	3	7	1	1	7	1	1	1	1	1	1	1	1	1	1	1	1	1	1	1	1	1	1
1	21	999	1	1	4	3	3	4	2	4	4	2	1	4	4	4	4	5	2	6	4	1	6	7	1	4	1	2	2	1	3	2	2	2	2	1	1	1	1	2	2	2	1	1
2	36	2	3	1	4	5	5	1	1	3	4	1	1	6	5	1	5	4	1	6	5	1	6	3	6	6	1	1	1	1	1	1	1	1	1	1	1	1	1	1	1	1	1	1
1	48	1	1	1	1	1	5	1	1	5	1	1	1	7	1	1	7	1	1	7	1	1	6	1	1	7	1	1	1	1	1	1	1	1	1	1	1	1	1	1	1	1	1	1
1	31	1	1	1	2	1	5	3	2	5	5	3	1	7	5	1	7	5	1	6	5	1	7	3	1	6	2	1	1	1	1	3	2	2	1	1	1	1	1	1	1	1	1	1
1	29	4	5	1	5	1	5	1	1	5	5	5	1	7	6	1	7	5	1	7	5	1	7	5	1	7	2	1	2	1	5	2	2	2	2	1	1	2	1	1	2	2	1	1
1	27	1	3	1	5	1	5	1	1	5	5	1	1	7	1	1	7	1	1	7	1	1	7	1	1	7	1	1	1	1	1	1	1	1	1	1	1	1	1	1	1	1	1	1
1	28	4	1	4	3	3	5	2	4	5	5	6	1	4	6	4	3	6	1	3	6	1	7	2	1	4	1	1	1	1	1	1	1	2	1	1	3	1	1	5	1	1	1	1
2	25	3	2	3	4	3	4	2	2	5	4	5	2	6	2	1	6	5	1	6	4	2	7	5	2	6	2	2	2	1	2	2	2	2	1	1	1	1	1	1	1	1	1	1
2	36	3	3	1	5	1	5	1	1	5	5	5	1	7	1	1	7	5	1	7	3	1	6	1	1	7	1	1	1	1	1	2	1	1	1	1	1	1	1	1	1	1	1	1
2	37	4	4	3	2	1	5	1	1	5	5	5	1	7	2	3	7	4	1	7	7	1	6	1	7	5	2	2	1	2	2	2	2	2	1	2	1	1	1	1	1	2	1	1
1	47	2	2	3	5	1	5	1	1	5	5	1	1	7	1	2	7	2	1	7	2	1	7	1	1	2	1	1	1	1	1	1	1	1	1	1	1	1	1	1	1	1	1	1
2	43	1	1	3	5	1	5	1	1	5	5	5	1	3	1	1	6	1	1	7	2	1	7	1	2	7	1	1	1	1	1	1	1	1	1	1	1	1	1	1	1	1	1	1
1	48	1	1	1	5	1	5	1	1	5	5	1	1	7	1	1	7	1	1	7	1	1	7	1	1	7	999	999	999	999	999	999	999	999	999	999	999	999	999	999	999	999	999	999
2	36	3	5	5	5	1	5	1	1	5	5	5	3	7	1	3	7	3	1	7	3	1	7	3	5	7	2	3	4	4	5	5	4	5	5	5	1	3	5	3	4	5	1	3
1	20	1	1	3	5	1	5	1	1	5	5	1	1	7	1	1	7	1	1	7	1	1	7	1	1	7	1	1	1	1	1	1	1	1	1	1	1	1	1	1	1	1	1	1
1	27	1	3	3	4	2	999	2	2	4	4	4	1	7	1	1	5	2	1	6	6	1	7	5	1	7	1	1	3	1	2	3	1	2	1	1	3	1	1	3	1	1	1	1
1	35	2	3	3	5	2	5	2	2	5	5	2	2	6	2	2	7	1	1	7	2	2	7	3	2	7	2	2	2	1	2	2	2	1	2	1	1	2	2	2	1	1	1	1
2	56	1	2	5	1	1	3	1	2	5	5	5	5	5	3	1	7	5	3	7	7	1	7	1	2	6	1	3	1	2	1	5	1	2	3	2	2	3	3	1	2	1	1	2
2	39	1	1	2	5	1	2	1	1	5	5	6	1	6	3	1	5	2	1	3	1	1	7	1	1	7	1	1	1	1	1	1	1	1	1	1	1	1	1	1	1	1	1	1
2	46	2	4	1	5	1	5	3	1	5	5	5	1	6	3	1	7	999	999	7	6	5	7	6	4	7	3	1	4	1	1	3	3	1	3	2	2	2	1	1	2	1	1	1
2	30	1	1	3	3	2	4	2	2	3	3	3	1	6	6	1	5	5	1	7	5	1	7	1	1	7	1	1	2	1	1	2	1	1	1	1	1	1	1	1	1	1	1	1
2	25	1	1	3	3	5	3	2	2	3	4	5	2	4	5	2	6	6	1	7	5	1	7	5	1	5	1	1	1	1	4	4	1	2	3	1	5	3	1	3	1	1	1	3
2	33	1	1	1	3	1	5	1	5	5	5	1	1	4	4	5	6	3	1	5	3	1	7	1	1	7	1	3	1	1	1	2	1	1	1	1	1	1	1	1	1	1	1	1
1	40	3	5	2	5	3	3	4	3	4	3	5	2	999	5	2	5	6	1	6	3	1	6	6	5	5	1	2	2	1	1	2	1	1	1	1	2	1	1	2	1	2	1	1
2	40	999	999	999	5	1	5	1	2	5	5	1	1	7	2	1	7	2	1	7	4	1	7	1	1	6	1	1	1	1	1	1	1	1	1	1	1	1	1	1	1	1	1	1
1	34	4	2	1	1	1	5	1	1	5	5	1	1	7	999	1	7	1	1	7	1	1	7	1	1	7	1	1	1	1	1	1	1	1	1	1	1	1	1	1	1	1	1	1
2	32	4	3	1	5	1	5	1	1	5	5	3	1	7	1	1	6	1	1	7	2	1	7	1	1	5	1	1	1	1	1	1	1	1	1	1	1	1	1	1	1	1	1	1
1	44	3	3	2	2	2	5	2	1	4	5	6	1	6	5	2	6	5	1	4	4	2	7	5	3	6	1	1	3	1	1	3	1	3	3	1	1	3	1	4	1	1	1	4
2	29	2	1	2	3	1	5	1	1	5	5	4	1	7	1	1	7	1	1	7	1	1	7	1	1	7	2	1	1	1	1	1	1	1	1	1	1	1	1	1	1	1	1	1
1	28	4	4	4	5	1	5	1	1	5	5	2	1	6	1	1	6	3	1	7	6	2	7	7	1	7	1	1	2	1	5	2	3	2	2	1	1	1	1	1	1	1	1	1
2	29	1	2	2	5	1	5	1	5	5	5	2	2	2	2	2	6	2	1	6	1	1	7	1	1	6	1	4	1	1	1	1	1	1	1	1	1	1	1	1	1	1	1	1
2	26	1	1	1	5	1	5	3	3	5	5	1	1	7	1	1	6	1	1	6	1	1	7	3	1	6	2	1	2	1	2	3	1	1	2	1	1	1	1	2	2	2	1	1
1	29	1	2	2	5	2	5	2	1	5	5	2	3	3	5	2	5	2	1	5	6	1	6	2	2	6	1	1	1	1	1	1	2	1	1	1	1	1	1	1	1	1	1	1
2	21	1	1	1	4	1	5	4	3	4	5	1	1	5	1	1	6	1	1	7	1	1	7	1	2	6	1	1	1	1	1	1	1	1	1	1	1	1	1	1	1	1	1	1
1	38	3	4	1	4	4	3	5	2	4	3	1	1	6	1	1	7	1	1	6	1	1	7	2	1	7	1	1	1	1	2	1	1	2	1	1	1	1	1	1	1	1	1	1
2	42	1	1	5	5	2	2	1	3	4	5	3	1	4	1	1	7	4	1	7	4	1	6	1	1	7	1	1	1	1	1	1	1	1	1	1	1	1	1	1	1	1	1	1
1	27	999	999	3	4	1	5	1	1	5	5	1	1	6	1	1	4	1	1	6	1	1	5	1	2	6	1	1	1	1	2	2	1	1	1	1	1	1	1	1	1	1	1	1
2	29	1	2	3	5	2	4	3	1	5	3	1	1	7	3	1	5	2	1	7	999	1	7	4	1	6	1	2	1	1	1	3	1	1	1	1	2	1	1	1	1	1	1	1
1	47	4	2	3	5	1	5	1	2	5	5	6	1	7	5	1	7	1	1	7	5	1	7	1	1	6	1	1	1	1	2	1	1	1	1	1	1	1	2	1	1	1	1	1
2	33	1	1	3	4	3	5	2	3	4	5	2	1	6	7	1	4	3	1	6	5	1	3	1	2	7	1	1	1	1	1	1	1	1	1	1	1	1	1	1	1	1	1	1
2	42	3	2	1	5	2	4	2	3	4	5	5	1	6	5	1	6	5	1	7	5	3	7	1	2	7	1	1	1	1	1	1	1	1	1	1	1	1	1	1	1	1	1	1
2	25	1	1	5	3	5	3	1	2	3	3	6	1	4	7	5	7	7	1	2	7	1	7	6	6	5	1	3	4	1	5	1	2	5	3	1	5	1	1	3	1	4	3	1
2	25	2	3	2	1	2	1	1	1	1	1	1	1	6	1	1	6	2	1	6	2	2	7	1	2	7	2	1	1	1	1	1	2	1	1	1	1	1	1	1	1	2	1	1
2	32	3	3	2	5	1	5	2	1	5	5	1	1	7	4	1	7	1	1	7	1	1	7	4	1	7	1	1	1	1	1	1	1	1	1	1	1	1	1	1	1	1	1	1
1	37	2	3	3	3	2	3	2	3	2	2	6	5	6	5	5	7	1	1	7	6	3	7	3	1	7	2	1	2	1	2	2	2	2	1	1	1	1	1	1	1	1	1	1
2	30	3	4	1	5	3	5	1	1	5	5	1	1	7	1	1	7	1	1	7	7	1	7	1	1	7	1	1	1	1	1	1	1	1	1	1	1	1	1	1	1	1	1	1
1	28	2	2	1	5	1	4	2	1	3	4	3	2	5	1	1	1	1	1	5	1	1	6	5	2	5	1	1	1	1	2	1	1	1	1	2	1	1	1	1	1	1	1	1
1	22	1	1	3	4	3	5	1	3	5	5	1	2	5	3	4	3	5	1	3	1	1	5	2	1	2	1	2	1	1	2	1	1	1	1	1	2	1	1	2	1	1	1	1
2	26	1	1	1	4	2	4	5	1	3	3	1	1	4	1	1	5	1	1	6	1	1	7	1	1	6	1	1	1	1	2	2	1	1	1	1	1	1	1	1	1	1	1	1
1	38	1	1	1	1	2	5	1	1	5	5	1	1	6	2	1	7	1	4	5	1	1	5	1	1	7	1	1	1	1	1	1	1	1	1	1	1	1	1	1	1	1	1	1
1	29	3	3	1	5	1	5	5	1	5	5	7	1	7	1	1	7	7	1	7	1	1	7	1	1	7	1	1	1	1	1	1	1	1	1	1	1	1	1	1	1	1	1	1
2	20	4	1	3	5	1	5	3	1	5	5	1	1	7	1	1	7	1	1	6	1	1	1	4	1	4	1	1	1	1	1	1	1	1	1	1	1	1	1	1	1	1	1	1
2	31	2	4	1	5	1	5	1	1	5	5	2	1	7	1	1	7	1	1	7	1	1	999	1	1	7	1	1	1	1	1	1	1	1	1	1	1	1	1	1	1	1	1	1
1	36	4	3	2	5	1	5	1	2	5	5	2	2	7	1	2	7	1	2	7	1	1	7	1	1	7	1	2	1	1	2	1	1	1	1	1	1	1	1	1	1	1	1	1
1	53	1	1	1	5	1	1	1	1	5	4	1	1	6	1	1	6	1	1	6	1	1	5	1	3	6	1	1	1	1	1	1	1	1	1	1	1	1	1	1	1	1	1	1
1	42	1	1	2	5	2	5	1	2	3	5	1	1	7	2	2	6	2	1	7	2	2	6	1	1	6	1	1	1	1	1	1	1	1	1	1	1	1	1	1	1	1	1	1
2	30	1	1	2	3	2	4	1	1	5	5	6	1	7	2	1	6	5	1	6	7	5	7	5	1	6	2	1	1	1	2	3	4	5	2	2	3	3	1	5	5	3	1	3
1	29	1	1	3	4	1	4	1	1	5	5	1	1	6	1	1	6	1	1	6	3	1	7	1	1	6	1	1	1	1	1	1	1	1	1	1	1	1	1	1	1	1	1	1
2	30	1	1	3	3	5	5	4	5	4	5	7	1	7	6	1	7	6	2	7	7	1	7	7	1	7	5	4	3	3	2	5	3	4	3	4	3	2	3	5	5	5	4	3
1	20	1	2	3	5	2	5	1	2	5	5	1	1	7	1	1	6	4	1	7	6	1	7	1	1	7	2	2	1	2	1	2	3	2	2	3	1	1	1	1	2	2	1	1
1	40	2	3	1	5	1	5	1	1	5	5	6	1	7	1	6	6	1	1	7	1	999	6	1	1	6	1	1	1	1	1	1	1	1	1	1	1	1	1	1	1	1	1	1
2	53	1	2	3	5	3	999	3	2	4	5	5	2	6	6	2	6	2	1	6	2	2	6	1	2	7	1	1	1	2	2	1	1	2	1	1	1	1	1	1	1	1	1	1
2	41	4	4	1	1	3	5	1	1	5	5	7	1	1	5	1	7	7	1	7	6	1	7	3	1	7	2	3	3	3	2	3	1	2	1	1	1	1	2	5	1	2	1	1
1	26	1	1	3	3	3	3	3	2	3	3	5	5	4	4	2	4	3	4	4	5	2	7	5	3	4	1	4	3	1	3	3	3	3	1	1	2	1	1	1	1	1	1	1
1	30	1	1	2	3	2	4	4	2	5	5	5	3	4	6	2	7	5	1	4	6	1	7	4	3	6	1	1	3	1	1	1	1	3	1	1	2	1	1	3	3	3	1	1
1	28	2	3	2	4	3	4	3	2	5	5	5	2	6	3	2	7	2	2	7	2	2	7	2	2	7	2	2	2	2	1	1	3	2	1	2	1	1	2	1	2	2	1	1
999	999	2	999	2	4	1	5	2	2	5	5	6	1	4	2	2	4	7	1	7	5	1	6	2	2	6	1	1	1	1	3	2	1	1	1	1	1	1	1	2	1	1	1	1
2	28	2	3	1	3	1	4	3	3	5	4	1	1	6	1	3	6	1	2	6	2	2	7	5	1	7	2	1	1	1	1	1	1	1	1	1	1	1	1	1	1	1	1	1
2	32	4	4	1	5	1	5	2	2	5	5	5	4	7	5	5	7	7	1	7	3	2	7	6	1	7	1	3	4	3	3	3	3	4	3	2	2	3	2	1	1	2	2	4
1	46	2	4	3	5	5	5	5	5	5	5	5	5	5	5	5	7	5	5	7	5	5	7	5	1	7	1	1	1	1	1	1	1	1	1	1	1	1	1	1	1	1	1	1
2	26	2	2	3	4	2	3	3	3	4	3	5	1	4	2	4	5	5	2	7	2	2	6	5	2	5	2	4	1	1	3	3	1	1	2	1	2	1	1	2	3	4	1	2
1	30	3	3	3	4	1	4	2	1	4	4	2	1	6	2	4	7	1	1	4	2	1	6	2	2	6	2	1	1	1	1	1	1	1	1	1	1	1	1	1	1	1	1	1
2	52	1	2	3	1	2	4	2	2	3	3	3	1	3	3	2	3	3	3	3	3	3	3	3	3	3	1	1	1	1	1	3	1	1	1	1	1	1	1	1	2	1	1	1
2	44	999	3	3	5	3	3	3	3	3	5	3	1	5	1	7	5	1	1	6	1	1	7	1	1	7	1	1	1	2	1	2	2	1	1	1	1	1	1	1	1	1	1	1
1	47	3	4	1	5	1	5	1	1	5	5	1	1	7	1	1	6	2	1	7	1	1	6	1	1	7	1	1	1	1	1	1	1	1	1	1	1	1	1	1	1	1	1	1
1	34	3	4	3	4	3	4	3	2	4	4	6	5	6	6	3	5	6	2	6	7	4	7	5	5	5	2	2	2	3	3	3	1	1	1	1	1	1	1	1	1	1	1	1
2	36	4	2	2	3	4	5	1	2	5	4	3	1	1	1	1	1	3	1	7	2	1	7	7	1	4	2	2	2	1	1	1	1	1	1	1	1	1	1	2	2	1	1	1
2	37	1	2	3	5	3	5	3	2	5	5	5	1	6	5	1	6	1	1	7	2	1	6	5	1	7	1	1	2	1	1	2	1	2	1	1	1	1	1	2	1	3	1	1
2	48	1	999	3	5	5	5	3	3	3	5	6	1	6	5	1	7	7	1	6	7	1	1	5	1	6	1	1	2	1	2	2	1	2	1	1	3	2	1	3	2	1	1	1
2	23	1	2	1	5	1	5	1	1	5	5	1	1	7	1	1	7	1	1	6	1	1	7	1	1	7	1	1	1	1	1	1	1	1	1	1	1	1	1	1	1	1	1	1
2	28	2	2	2	2	1	5	2	2	4	5	4	1	4	2	1	6	3	1	4	5	1	7	5	1	6	1	1	2	1	1	1	1	1	1	1	1	1	1	1	1	1	1	1
1	23	4	1	3	3	1	5	5	1	5	5	7	3	7	5	4	7	7	7	7	7	4	7	1	4	7	3	2	5	1	3	5	1	3	3	3	1	2	2	2	2	5	1	2
1	25	1	1	3	5	3	3	3	4	5	5	4	1	5	1	1	3	4	1	4	4	1	7	4	1	4	1	1	1	1	1	1	1	1	1	1	1	1	1	1	1	1	1	1
2	54	1	1	2	4	5	5	2	5	5	5	5	1	7	3	1	7	4	1	0	5	1	7	7	1	7	2	3	3	1	3	4	1	1	2	1	2	1	1	2	1	2	1	1
2	41	999	2	999	5	3	3	4	2	2	2	5	1	999	999	1	6	5	1	6	3	2	7	6	1	7	2	1	1	1	3	2	1	2	2	1	1	1	1	1	1	1	1	1
1	43	2	4	1	5	3	5	1	1	5	5	5	3	5	5	4	5	5	1	7	5	3	7	5	1	7	1	2	1	1	2	1	1	1	1	1	1	1	1	1	1	1	1	1
2	40	1	3	1	5	1	5	1	1	5	5	2	1	7	1	7	7	1	1	7	1	1	7	1	1	7	1	1	1	1	1	1	1	1	1	1	1	1	1	1	1	1	1	1
2	28	4	3	3	3	1	5	1	1	5	5	6	1	6	1	1	6	7	1	5	7	2	5	4	3	4	2	1	1	1	2	1	2	1	1	2	1	1	1	4	1	1	1	1
1	29	1	3	1	5	1	4	3	5	5	5	6	1	7	1	1	7	1	1	7	2	1	7	7	1	6	4	5	5	1	5	4	2	2	2	3	2	3	1	2	2	1	3	3
1	37	4	2	3	4	2	5	1	1	5	5	5	1	7	4	1	7	3	1	7	6	1	7	2	1	7	2	3	2	1	1	2	1	1	1	1	1	1	1	1	1	1	1	1
2	34	1	1	1	5	3	5	1	1	5	5	2	1	7	1	1	6	5	1	5	6	1	7	1	1	7	1	1	1	1	2	2	1	1	1	1	1	1	1	1	1	1	1	1
2	50	3	3	3	4	2	5	1	2	5	5	3	1	6	1	1	4	2	1	6	1	1	5	2	1	6	1	1	1	1	1	1	1	1	1	1	1	1	1	1	1	1	1	1
1	22	2	1	2	5	2	4	2	1	5	4	3	1	3	1	2	5	3	1	5	2	1	7	4	2	4	4	1	1	1	1	1	1	1	1	1	1	1	1	1	1	1	1	1
1	35	1	2	5	3	3	4	3	3	3	3	6	1	6	5	4	5	6	4	2	4	1	7	6	2	3	3	4	5	2	5	5	1	5	4	1	5	4	1	5	5	2	1	5
1	27	1	1	3	5	2	5	2	2	4	4	2	1	6	2	1	6	1	1	6	2	1	7	1	1	3	1	1	1	1	1	2	1	1	1	1	1	1	1	1	1	1	1	1
2	31	1	1	2	4	1	5	2	2	5	5	3	1	6	1	1	7	3	1	7	2	1	7	2	2	7	1	1	1	1	1	1	1	1	1	1	1	1	1	1	1	1	1	1
2	36	1	1	3	5	3	5	4	3	4	5	3	2	6	1	1	6	1	1	7	6	6	7	6	6	5	1	1	1	1	1	1	1	1	1	1	2	1	1	1	1	1	1	1
2	51	1	1	3	5	3	5	3	3	4	5	1	1	7	1	1	7	3	1	7	5	1	7	1	1	7	1	3	1	1	1	1	1	1	1	1	1	1	1	1	1	1	1	1
1	24	1	1	3	3	4	4	2	4	3	4	4	1	4	5	2	5	2	1	4	1	2	7	4	1	4	1	2	2	1	1	2	1	1	1	1	1	1	1	1	1	1	1	2
1	49	3	4	2	4	1	4	1	2	5	4	1	1	6	2	1	6	1	2	6	2	1	5	2	1	6	1	1	1	1	1	1	1	1	1	1	1	1	1	1	1	1	1	1
2	39	2	3	1	5	3	4	1	3	5	5	1	2	7	1	1	7	1	1	7	1	1	7	1	1	7	1	1	1	1	1	1	1	1	1	1	1	1	1	1	1	1	1	1
2	38	4	2	2	1	1	5	1	1	5	5	1	1	7	1	1	7	1	1	7	1	1	7	1	1	7	1	1	1	1	1	1	1	1	1	1	1	1	1	1	1	1	1	1
1	31	1	3	3	5	5	4	5	3	3	4	3	1	1	1	4	4	1	1	7	5	1	7	7	1	5	2	2	2	1	3	3	1	1	1	1	1	1	1	3	3	3	1	1
2	30	1	2	1	3	3	4	4	3	5	4	7	1	4	7	3	6	4	1	4	5	2	7	7	1	1	2	3	5	1	5	5	1	5	5	1	3	5	1	2	3	5	1	3
2	29	2	2	2	5	1	5	2	1	5	5	1	1	6	2	1	4	1	1	7	2	1	7	1	2	3	1	1	1	1	2	2	1	1	2	1	2	1	1	1	1	1	1	1
2	45	1	1	1	5	1	3	2	3	3	3	4	1	3	1	3	3	2	3	5	3	1	7	3	3	3	1	1	1	1	1	1	1	1	1	1	3	1	1	2	1	1	1	1
2	31	1	2	3	4	1	5	1	1	4	5	3	1	6	5	1	6	2	1	6	1	1	6	1	1	7	1	1	1	1	2	2	1	1	1	1	1	1	1	1	2	1	1	1
2	41	2	3	1	5	1	5	1	1	5	5	3	999	6	2	2	6	2	1	7	3	1	7	2	1	7	1	2	1	1	1	1	1	1	1	1	1	1	1	1	1	1	1	1
1	20	1	1	3	3	3	3	4	4	3	3	5	1	5	2	2	6	2	6	6	2	2	6	2	2	6	1	1	1	1	3	2	1	1	1	1	1	1	1	2	1	1	1	1
2	44	2	2	4	5	4	5	4	4	5	5	5	2	4	5	2	4	4	1	4	5	1	6	6	1	6	1	1	2	2	2	1	1	2	1	1	1	1	1	1	1	2	1	1
2	23	1	1	1	4	1	4	1	1	5	4	5	1	6	5	1	6	1	1	6	2	1	6	5	1	6	1	1	1	1	1	1	1	2	1	1	1	1	1	1	1	1	1	1
2	20	1	1	3	4	3	5	2	1	5	4	4	1	1	1	5	7	1	1	7	5	1	7	1	1	7	1	1	1	1	1	1	1	1	1	1	1	1	1	1	1	1	1	1
1	36	4	5	1	5	1	5	1	1	5	5	5	1	7	2	1	7	2	1	7	1	1	7	1	1	7	1	3	2	1	2	1	2	1	1	1	1	1	1	2	1	1	1	1
2	28	3	3	2	1	1	5	2	1	5	5	5	1	7	1	4	6	5	1	7	3	5	7	3	1	7	2	2	2	1	2	3	3	3	2	1	1	1	1	1	1	1	1	1
2	38	4	1	4	5	1	5	1	1	5	5	1	1	7	1	1	6	2	1	1	1	1	7	1	1	6	1	1	1	1	1	1	5	1	1	1	1	1	1	1	1	4	1	1
1	23	4	2	5	5	1	5	1	1	5	5	1	4	7	1	1	7	3	1	7	7	1	6	1	3	7	3	1	1	1	1	1	1	1	2	1	1	1	1	1	1	1	1	1
2	32	4	3	3	5	5	4	1	1	4	4	5	1	5	1	1	5	3	1	5	1	1	7	1	1	7	1	3	1	1	1	2	2	1	1	1	1	1	2	1	1	1	1	1
2	39	4	3	2	2	1	3	2	1	3	3	5	1	5	4	1	5	3	1	4	4	1	6	1	1	5	1	1	1	1	2	1	1	2	1	1	2	1	1	2	1	1	1	1
1	49	3	4	1	1	3	4	1	1	5	5	5	1	6	3	4	6	5	1	6	5	1	6	2	1	6	1	1	1	2	1	2	1	2	1	1	1	1	1	1	1	1	1	1
1	29	2	4	2	2	3	4	1	1	5	3	6	1	6	2	2	6	5	3	6	5	5	7	2	1	6	1	1	1	1	1	1	2	1	1	1	1	1	1	1	1	1	1	1
2	35	1	2	4	5	1	5	1	1	5	5	5	1	6	1	2	6	2	999	999	2	1	7	999	2	7	1	1	1	1	1	1	1	1	2	1	2	1	1	2	1	1	1	1
2	31	3	2	2	5	2	5	2	2	5	5	1	1	7	1	1	7	1	1	7	1	1	7	1	1	7	1	1	1	1	1	1	1	1	1	1	1	1	1	1	1	1	1	1
2	34	4	4	1	5	1	5	1	1	5	5	2	1	7	1	1	7	1	1	7	2	1	5	1	1	7	1	1	1	1	1	1	1	1	1	1	1	1	1	1	1	1	1	1
2	36	999	999	1	5	1	5	1	1	5	5	2	1	4	2	4	6	2	2	6	3	1	6	2	2	6	2	2	2	2	1	2	2	1	1	1	1	1	1	1	1	1	1	1
1	29	999	999	1	1	3	5	1	1	3	5	5	2	7	5	3	5	5	1	5	5	1	7	5	1	5	1	2	4	1	1	4	1	2	2	1	2	2	1	1	1	1	1	1
2	23	1	2	3	4	2	4	1	999	4	4	5	2	6	5	2	5	2	1	5	2	1	5	2	1	5	1	1	1	1	1	1	1	1	1	1	1	1	1	1	1	1	1	1
2	24	2	4	3	5	2	4	1	1	4	3	5	1	6	6	2	2	3	2	7	7	1	7	5	1	7	1	1	1	1	1	2	2	1	1	1	1	1	1	1	1	1	1	1
2	37	1	1	2	5	2	5	2	2	5	5	4	2	6	3	1	5	4	1	7	5	1	7	4	1	7	2	1	1	1	2	2	1	1	1	1	1	1	1	2	1	1	1	1
2	32	2	2	3	3	2	4	2	2	4	4	2	1	5	1	2	5	1	2	4	2	2	7	2	2	5	1	1	2	2	2	1	1	1	1	1	2	2	2	1	2	2	1	1
2	46	2	3	3	2	2	5	1	1	5	5	4	6	7	1	2	7	1	1	6	3	2	5	7	7	6	1	1	1	1	1	2	1	1	1	1	1	1	1	1	1	1	1	1
2	49	4	5	5	4	3	5	3	4	5	5	7	1	7	5	1	6	7	1	5	7	1	7	6	1	7	2	2	3	4	4	4	3	4	3	2	1	2	1	4	3	4	1	4
2	30	2	4	2	4	2	5	2	2	4	5	4	1	6	2	4	5	2	1	5	3	1	5	3	1	5	1	1	1	1	1	1	1	1	1	1	1	1	1	1	1	1	1	1
1	24	1	2	3	3	2	5	4	4	4	4	2	1	6	1	1	4	5	1	4	3	1	7	4	2	6	2	2	1	1	2	1	1	2	1	1	2	1	1	2	1	1	1	1
1	33	4	4	1	5	2	5	2	1	4	4	2	1	6	1	1	6	3	1	6	5	1	7	4	2	6	1	1	1	1	1	2	2	1	1	2	1	1	1	1	1	2	1	1
1	44	2	3	1	1	1	1	1	2	5	5	3	1	3	5	2	1	3	2	5	3	4	7	2	1	1	2	2	2	1	2	3	2	1	1	1	1	1	1	1	1	2	1	1
1	26	2	2	2	5	2	5	3	2	5	4	5	1	6	4	2	6	5	2	4	5	1	7	3	2	6	1	2	2	1	3	3	2	1	3	1	1	2	2	1	1	1	1	2
2	43	2	3	3	5	2	5	3	1	5	5	3	1	4	1	3	7	2	1	6	3	1	6	3	6	7	1	1	1	1	1	1	1	1	1	1	1	1	1	1	1	1	1	1
2	50	1	2	2	5	1	5	1	2	3	5	7	4	6	7	7	3	7	4	4	7	7	7	7	7	4	2	2	5	1	5	5	2	999	1	2	5	5	2	5	5	4	1	2
2	37	2	4	4	5	3	4	1	3	5	5	6	3	6	3	4	6	5	1	4	5	5	7	6	2	6	1	1	2	1	4	2	1	3	3	1	1	2	1	1	2	3	1	1
2	37	4	4	3	2	2	5	2	1	4	4	5	1	6	999	1	999	2	1	5	4	1	6	5	2	7	1	1	1	1	1	2	1	1	1	1	1	1	1	1	1	1	1	1
2	35	1	2	3	3	3	4	2	2	4	4	5	2	4	5	2	5	5	3	5	3	2	5	3	2	4	3	2	2	3	2	3	1	1	1	2	999	1	1	2	2	1	1	1
2	39	4	5	1	5	1	5	1	5	5	5	6	3	4	1	4	7	6	1	7	7	1	3	1	4	7	1	2	3	2	1	1	1	1	2	1	1	2	1	1	2	1	1	2
1	23	1	1	3	4	3	3	3	3	3	4	4	4	4	5	3	3	5	3	4	4	3	5	4	4	4	1	3	3	1	1	1	1	1	1	1	1	1	1	2	1	1	1	1
2	42	4	5	3	4	3	3	3	3	3	3	5	1	5	3	2	7	2	1	6	2	1	7	5	2	7	1	4	3	1	2	1	1	1	2	1	2	2	1	2	2	2	1	2
1	29	4	3	1	5	3	5	3	2	4	4	2	1	6	3	1	7	2	2	7	5	2	7	3	2	7	1	1	1	1	1	1	1	1	1	1	1	1	1	1	1	1	1	1
2	41	3	2	3	5	1	5	2	1	5	5	7	2	7	5	1	7	7	1	7	7	1	5	7	7	7	2	3	1	1	1	2	5	4	5	1	1	2	2	4	4	2	3	5
1	23	1	1	1	5	2	4	2	2	4	4	2	2	5	2	1	7	1	2	5	1	1	6	2	2	6	1	1	1	1	1	1	1	1	1	1	1	1	1	1	1	1	1	1
1	31	3	3	3	3	3	3	2	4	2	3	4	3	3	2	1	5	4	1	7	7	1	7	4	1	3	2	4	3	1	0	2	1	2	5	1	1	1	1	1	2	1	1	1
2	54	3	3	3	3	2	3	2	2	3	3	5	1	4	5	3	5	6	3	999	6	1	5	6	1	6	2	1	2	2	2	2	2	3	2	1	2	2	2	2	2	2	1	2
2	47	1	3	3	4	1	5	1	1	5	5	4	2	5	2	4	6	2	1	6	1	1	7	1	1	7	1	1	1	1	1	1	1	1	1	1	1	1	1	3	1	1	1	1
2	28	1	1	1	4	2	5	2	1	5	5	3	4	7	1	1	7	1	1	7	4	1	4	2	1	7	1	1	2	1	1	2	1	1	1	1	1	1	1	1	1	1	1	1
2	22	1	1	3	1	1	1	3	2	4	3	3	2	5	3	1	5	2	2	5	2	1	6	5	1	5	2	2	3	2	3	1	1	2	1	1	3	2	1	2	1	3	1	1
2	28	999	1	1	4	1	5	3	1	5	5	3	1	7	3	1	7	4	1	5	2	2	7	1	1	7	1	1	1	1	1	2	1	1	1	1	1	1	1	1	1	1	1	1
2	46	4	4	1	5	2	2	1	1	4	5	1	1	6	1	1	6	1	1	6	1	1	7	1	1	6	2	1	1	1	1	1	1	1	1	1	1	1	1	1	1	1	1	1
2	27	2	3	3	3	4	4	4	4	3	3	6	2	3	2	1	3	6	2	5	6	1	6	6	1	2	2	3	3	1	2	2	1	3	3	2	2	3	1	4	4	3	1	3
2	37	1	3	3	5	1	5	1	3	5	5	5	1	6	1	1	7	1	1	6	5	1	7	5	1	7	2	1	1	1	1	1	1	1	1	1	1	1	1	1	1	1	1	1
2	41	3	5	1	5	1	5	1	1	5	5	1	1	7	1	1	7	1	1	7	1	1	7	1	7	7	1	1	1	1	1	1	1	1	1	1	1	1	1	1	1	1	1	1
1	19	1	1	3	4	3	5	2	3	3	4	3	1	6	5	1	5	2	1	6	5	1	7	3	1	5	2	3	2	4	1	1	3	3	2	2	1	1	1	1	1	4	1	1
2	30	1	2	4	4	1	3	2	4	5	5	5	1	4	4	5	6	5	1	4	6	1	7	6	6	6	2	2	2	1	2	2	1	1	1	1	2	2	2	2	2	2	1	2
1	33	2	1	1	5	1	5	1	1	5	5	1	1	4	1	2	6	4	2	7	2	1	7	1	1	7	1	1	1	1	1	1	1	1	1	1	1	1	1	1	1	1	1	1
2	54	3	4	2	5	1	5	1	1	5	5	1	1	6	2	1	7	1	1	7	999	1	7	1	1	7	1	1	1	1	1	1	1	1	1	1	1	1	1	1	1	1	1	1
2	38	999	2	3	1	999	999	2	1	5	5	5	1	6	1	7	7	3	1	4	5	1	7	999	1	3	2	1	1	1	1	1	1	1	1	1	1	1	1	1	1	1	1	1
2	26	2	2	2	3	3	4	3	3	3	4	6	1	4	5	5	7	5	5	7	6	5	7	5	3	6	4	2	3	3	3	3	4	2	4	1	2	3	2	2	3	2	1	2
2	32	1	1	3	4	3	4	2	3	5	5	3	1	4	1	1	6	3	3	5	5	1	6	3	1	6	1	3	2	1	1	1	1	2	1	1	2	1	1	2	1	2	1	1
2	50	1	1	2	3	3	3	3	3	3	3	6	4	4	6	2	5	5	4	4	5	1	2	5	4	4	1	1	2	1	2	2	1	1	2	1	2	2	1	2	2	2	2	2
2	41	3	4	2	3	4	2	3	3	3	1	5	1	4	6	3	4	6	5	4	3	2	6	4	3	5	1	2	1	1	1	1	1	2	1	1	2	1	1	3	3	3	5	1
1	31	2	3	2	4	2	5	2	1	5	5	5	2	6	2	3	6	3	1	6	2	3	7	5	1	7	2	1	3	1	2	3	2	2	2	1	1	1	2	1	2	2	1	1
2	32	2	3	3	3	4	3	3	3	3	4	5	1	5	6	4	6	4	1	5	6	1	6	3	2	6	1	2	2	1	1	2	1	2	1	1	1	1	1	1	1	1	1	1
2	27	999	3	1	4	1	5	1	1	4	4	2	1	6	1	2	2	1	1	7	2	2	7	1	1	6	1	1	1	1	1	1	1	1	1	1	1	1	1	1	1	1	1	1
2	31	3	3	4	3	2	4	2	3	4	3	3	2	6	2	1	5	3	1	5	5	1	7	7	1	6	1	2	2	1	2	2	1	2	2	1	2	1	1	2	2	2	1	2
1	40	2	4	2	4	1	5	2	1	5	5	6	2	6	6	1	6	6	1	5	5	1	6	5	5	6	2	2	3	1	1	1	1	2	1	1	1	1	1	2	1	2	1	1
1	35	4	4	1	3	1	4	3	1	2	3	7	3	7	1	2	6	7	1	7	5	5	5	3	6	7	2	2	3	1	4	4	1	4	1	1	1	1	1	2	2	1	1	1
2	41	4	4	1	4	1	4	1	1	5	4	4	1	5	1	3	5	3	1	3	2	1	7	4	1	5	2	1	1	1	1	2	2	1	1	1	2	1	1	1	1	2	1	1
2	70	4	2	2	5	1	5	1	3	3	5	7	1	3	4	4	5	7	1	3	7	2	6	5	2	6	1	2	4	1	4	5	2	4	4	1	3	1	1	3	3	3	1	1
2	26	1	1	3	5	3	4	2	2	4	5	5	1	6	5	1	6	5	1	6	5	2	7	5	1	7	2	1	2	1	1	2	2	2	2	1	1	2	1	1	2	2	1	2
2	36	999	999	1	4	1	4	2	2	4	4	2	1	6	2	2	6	3	1	6	2	2	6	2	2	6	2	2	2	3	2	2	4	3	2	3	2	1	2	2	2	3	1	1
2	43	999	999	3	3	2	4	1	5	5	4	5	1	4	1	2	4	3	1	3	5	1	6	5	2	6	1	2	3	1	1	2	1	2	1	1	1	1	1	1	1	1	1	1
2	31	4	4	3	4	3	4	2	4	3	4	6	2	4	4	2	4	5	3	4	5	2	5	6	3	4	2	3	2	1	2	3	1	2	1	1	3	1	1	2	2	1	1	1
2	37	2	3	1	5	2	5	2	1	5	5	1	2	6	3	1	7	1	1	6	1	1	7	1	1	7	1	1	1	1	1	1	1	1	1	1	1	1	1	1	1	1	1	1
1	26	1	1	3	3	3	5	3	1	5	5	2	2	6	2	1	5	2	2	6	2	2	5	1	3	5	1	1	1	1	2	3	1	1	2	1	1	1	1	2	1	1	1	1
2	30	4	4	1	5	1	5	1	1	5	5	5	1	7	4	1	7	3	1	5	5	2	7	1	1	7	2	2	3	3	2	1	2	5	3	2	2	3	4	2	2	5	2	2
2	31	2	3	2	5	0	999	3	4	4	4	4	1	7	3	1	6	3	1	5	4	1	6	3	2	6	1	1	1	1	1	1	1	1	1	1	1	1	1	1	1	1	1	1
1	38	2	3	3	3	4	3	4	4	5	4	7	2	4	4	4	4	6	5	3	5	1	7	6	2	5	1	4	2	1	5	3	1	2	3	1	5	4	2	4	5	3	1	4
2	30	1	2	5	1	5	4	5	999	1	5	6	1	5	6	1	3	7	4	4	7	2	7	7	1	4	2	2	2	1	1	3	1	2	2	1	1	1	2	1	1	1	1	1
2	23	1	2	5	5	5	4	5	4	2	1	2	2	5	1	1	3	1	1	3	1	1	6	5	1	5	1	1	2	1	1	2	1	1	5	2	1	5	1	4	1	1	1	5
2	34	3	4	3	2	3	1	2	3	2	2	5	5	2	6	2	6	3	5	5	2	2	5	5	2	2	2	2	2	2	2	2	2	2	2	2	2	2	2	2	2	2	1	2
1	28	3	4	3	3	3	3	3	3	3	3	1	1	1	1	1	1	1	1	1	1	1	1	1	1	1	1	1	1	1	1	1	1	1	1	1	1	1	1	1	1	1	1	1
1	28	2	2	3	3	3	4	4	4	3	3	6	3	5	6	3	5	6	2	3	7	5	6	6	3	5	3	3	4	2	3	4	4	3	4	1	5	2	1	4	4	5	3	4
2	37	4	4	1	5	1	5	1	1	5	5	3	1	7	1	1	7	3	1	7	3	1	5	3	3	6	2	1	1	1	1	1	1	1	1	1	1	1	1	1	1	1	1	1
1	43	1	1	5	5	1	4	4	3	5	5	7	1	6	2	2	3	5	1	5	5	5	5	1	2	5	1	1	1	1	1	1	1	2	1	1	2	1	1	2	2	1	1	1
2	21	1	1	2	4	1	4	4	2	4	4	1	1	5	5	4	4	1	5	5	2	5	4	1	1	4	1	3	1	1	2	3	2	2	1	1	4	1	1	2	1	1	1	1
2	42	999	999	3	5	3	999	3	2	4	4	3	5	5	5	5	6	2	3	6	4	5	6	2	1	5	1	1	1	1	1	2	1	1	1	1	1	1	1	1	1	1	1	1
2	25	2	2	3	4	3	5	3	1	4	5	1	1	7	7	1	7	2	1	4	1	1	7	1	1	6	1	2	2	1	2	3	1	1	2	1	1	1	1	2	1	1	2	1
2	32	1	1	2	5	3	5	2	2	4	5	3	3	5	4	3	6	1	1	5	1	1	7	1	1	5	1	1	1	1	1	1	1	1	1	1	1	1	1	1	1	1	1	1
1	28	1	1	4	3	3	4	5	4	3	5	5	1	6	2	2	4	6	1	4	6	1	6	2	3	6	1	1	1	1	1	1	1	1	1	1	2	1	2	2	2	3	1	1
2	44	2	2	3	3	1	2	1	3	1	1	1	1	3	2	1	3	1	1	6	5	3	7	4	3	6	1	1	1	1	1	1	1	1	1	1	1	1	1	1	1	1	1	1
1	25	3	2	5	4	3	5	1	1	4	5	5	1	7	6	1	7	3	1	6	1	1	7	1	1	7	1	1	1	1	1	2	1	1	1	1	1	1	1	1	1	1	1	1
2	47	4	999	1	4	2	5	2	2	4	5	6	1	4	3	1	6	6	1	6	6	1	7	5	1	7	2	1	2	1	2	2	1	2	2	1	2	1	1	2	2	2	1	1
2	41	1	1	3	3	2	4	2	3	4	4	3	1	6	5	1	6	2	3	6	3	1	3	2	1	6	1	3	2	1	2	2	1	1	2	1	2	1	1	1	2	2	1	1
2	26	3	3	1	3	3	5	1	2	4	5	2	1	7	1	1	6	2	1	6	5	1	7	1	1	7	1	1	1	1	1	1	1	1	1	1	1	1	1	1	1	1	1	1
2	36	1	2	3	5	3	4	3	3	3	4	5	1	6	1	1	7	2	1	7	1	1	7	2	1	6	2	1	2	1	1	4	2	1	1	1	1	1	1	1	1	1	1	1
2	35	4	4	3	3	2	4	2	1	5	5	6	1	6	6	2	6	6	1	6	5	1	6	7	1	6	2	1	2	2	2	2	1	2	1	2	1	1	1	1	1	3	1	1
2	35	2	2	3	5	1	5	4	3	5	4	1	1	6	2	1	7	1	1	6	1	1	6	1	1	6	1	1	1	1	1	1	1	1	1	1	1	1	1	1	1	1	1	1
1	25	999	999	3	1	1	5	2	2	5	4	1	1	6	2	2	6	2	1	6	3	1	2	1	2	6	1	1	1	1	1	2	1	1	1	1	1	1	1	1	1	1	1	1
1	48	2	3	999	5	1	5	2	3	5	5	6	1	6	1	5	6	7	1	6	5	1	7	2	1	7	1	1	1	1	1	1	2	1	1	1	2	1	1	1	1	1	1	1
2	24	1	2	2	2	1	4	2	1	4	3	2	2	6	3	4	6	2	2	6	3	1	7	1	2	6	1	1	1	1	1	1	1	2	1	1	1	1	1	1	2	1	1	1
2	30	4	2	3	5	2	4	1	1	5	4	1	1	7	1	1	7	1	1	7	1	1	7	1	1	7	1	1	1	1	1	1	1	1	1	1	1	1	1	1	1	1	1	1
1	24	1	1	1	4	1	5	1	2	4	5	7	1	7	5	1	5	6	2	7	6	1	7	5	3	7	1	1	3	1	1	4	1	1	1	1	1	1	1	3	1	2	1	5
2	28	1	2	3	1	4	2	4	5	2	2	3	3	3	5	5	4	3	4	7	5	3	7	4	2	3	1	2	2	1	1	2	1	1	1	1	1	1	1	1	1	2	1	1
2	39	2	5	1	5	5	5	5	4	2	3	1	1	7	1	3	6	1	2	7	1	1	7	1	1	6	1	1	1	1	1	1	1	1	1	1	1	1	1	1	1	1	1	1
2	29	2	3	1	5	1	5	1	1	5	5	2	1	7	5	1	7	3	1	7	2	1	6	2	1	7	3	2	2	1	2	2	1	1	2	2	1	2	1	1	2	2	1	2
2	999	2	1	1	4	1	5	1	2	5	5	2	1	6	1	1	6	1	1	6	1	1	1	1	1	7	1	1	1	1	1	1	1	1	1	1	1	1	1	1	1	1	1	1
2	34	2	3	3	5	3	5	3	3	4	3	5	1	6	2	1	3	1	1	5	5	1	5	1	1	5	3	2	1	1	1	2	1	1	2	1	3	1	1	1	1	2	1	1
1	36	1	2	4	4	4	4	4	4	3	4	7	1	3	7	5	3	7	2	4	7	1	5	7	6	5	2	1	2	3	3	5	2	3	2	4	5	3	3	1	5	4	1	3
2	34	1	3	3	5	4	5	5	5	5	5	1	1	7	7	1	7	1	5	1	5	1	5	6	1	7	2	2	2	1	1	2	1	1	1	1	1	1	1	1	1	1	1	1
1	20	1	1	2	5	1	5	3	2	4	4	1	1	5	3	2	4	3	1	3	1	1	6	1	1	4	1	1	1	1	1	3	1	1	1	1	1	1	1	1	1	1	1	1
2	32	1	1	1	5	1	5	1	1	3	5	3	1	5	1	1	6	1	1	6	2	1	7	1	1	6	1	1	1	1	1	1	1	1	1	1	1	1	1	1	1	1	1	1
2	23	4	3	3	4	5	4	3	4	3	4	3	1	6	5	1	4	5	3	6	5	1	7	4	1	6	1	3	2	1	3	2	2	1	1	1	2	1	1	1	1	2	1	1
2	46	4	2	999	2	999	4	3	2	2	4	5	3	5	5	2	5	3	2	5	2	1	5	2	2	5	1	1	1	1	1	1	1	1	1	1	1	1	1	1	1	1	1	1
1	33	1	1	2	3	1	4	1	3	5	5	1	4	5	1	1	7	5	1	5	1	1	6	1	1	5	2	2	1	1	1	3	1	1	1	1	1	1	1	1	1	2	1	1
2	30	3	3	1	5	1	5	1	1	5	5	1	1	7	1	7	7	5	1	4	5	1	7	1	1	7	1	1	1	1	1	1	1	1	1	1	1	1	1	2	1	1	1	1
2	21	1	1	3	2	2	5	1	2	3	5	2	1	6	3	1	4	1	2	5	2	5	5	1	1	6	1	1	3	1	1	2	1	1	1	1	1	1	1	2	1	1	1	1
1	47	1	1	1	4	3	5	3	1	4	5	6	1	5	6	2	6	3	1	6	5	2	5	1	1	6	1	1	1	1	2	2	1	1	1	1	1	1	1	1	2	2	1	1
1	30	999	1	5	5	5	3	5	4	2	5	7	4	4	7	4	7	6	4	5	6	1	7	4	1	3	1	4	4	1	4	4	1	3	4	4	4	3	1	3	3	4	2	5
2	46	999	999	999	3	1	4	5	5	5	4	3	2	4	5	1	5	5	1	7	5	1	7	6	1	6	1	1	2	1	2	2	1	2	2	1	2	2	1	2	2	1	1	2
2	37	3	3	3	4	1	3	3	3	2	3	6	2	4	3	2	5	5	1	3	7	2	6	1	1	3	1	2	2	1	1	2	1	2	2	1	1	2	1	2	2	1	1	1
1	21	2	2	3	4	2	3	3	2	4	4	5	3	4	3	4	5	4	3	5	2	1	7	1	2	6	1	1	1	1	3	2	1	3	1	1	2	1	1	3	1	1	1	4
2	30	2	3	3	4	3	4	3	3	4	4	5	3	3	5	4	4	5	1	5	5	2	6	5	4	4	2	3	4	2	4	4	1	2	2	1	2	1	1	2	2	1	1	2
1	41	1	4	5	1	3	4	3	3	3	3	7	3	4	7	5	4	7	3	4	7	4	7	7	5	6	5	4	5	5	5	5	5	5	5	5	5	5	5	5	5	5	5	5
1	42	3	3	3	3	1	4	1	3	5	4	1	1	5	2	1	5	3	1	6	2	1	5	5	2	5	1	2	2	1	2	2	1	2	1	1	1	1	1	1	1	2	1	1
2	36	4	3	3	4	3	3	3	3	3	3	4	3	5	3	3	5	3	1	2	2	2	3	2	2	5	1	1	1	1	1	1	1	1	1	1	1	1	1	1	1	1	1	1
2	35	1	2	4	5	3	3	2	4	5	4	2	1	6	2	1	6	1	1	3	2	1	7	1	1	7	1	1	1	1	1	1	1	1	1	1	1	1	1	1	1	1	1	1
2	47	1	2	2	3	4	3	1	2	5	3	5	2	4	1	1	5	3	1	4	5	1	7	4	1	5	2	1	1	2	1	1	1	1	1	1	2	1	2	1	1	2	1	1
1	26	1	2	3	1	2	5	3	5	5	5	5	4	3	6	3	4	1	5	3	3	5	7	5	3	6	2	1	2	3	4	5	3	3	3	1	2	2	2	3	3	2	1	4
2	27	1	1	3	2	1	4	1	1	4	4	1	1	6	2	1	6	2	1	3	3	1	6	5	1	5	1	1	3	1	3	1	1	1	2	1	2	2	1	1	1	1	1	2
1	29	1	1	3	3	1	4	4	3	2	4	3	2	5	4	4	5	4	6	5	3	1	6	1	1	7	1	1	1	1	1	1	1	1	1	1	1	1	1	1	1	1	1	1
2	27	3	4	1	2	1	5	3	1	5	5	6	1	6	6	3	7	2	1	7	1	1	7	2	1	6	1	1	1	1	2	1	2	2	1	1	1	1	1	1	1	1	1	1
1	27	1	3	4	5	1	5	1	1	5	5	3	1	5	3	3	3	3	1	7	5	1	7	1	1	7	1	1	1	1	1	2	2	3	1	1	1	1	1	1	1	1	1	1
1	29	3	2	2	4	1	5	1	1	5	5	7	1	6	4	2	6	7	1	5	7	4	7	5	4	7	2	3	2	1	1	2	3	2	1	1	1	1	1	1	1	2	1	1
1	34	3	3	2	4	3	4	4	2	4	4	3	2	6	2	2	6	3	2	6	3	2	6	3	2	6	2	2	2	1	2	2	2	2	1	1	1	1	1	2	2	2	1	1
1	28	1	2	2	3	5	5	4	3	4	5	5	2	4	999	3	7	6	1	4	5	2	5	6	2	4	1	2	3	1	5	3	1	3	2	1	2	1	3	5	2	3	1	1
1	28	2	4	1	5	1	5	2	1	1	2	3	1	1	1	1	6	4	1	6	2	4	7	1	2	7	2	1	1	1	1	1	4	1	1	1	1	1	1	1	1	1	1	1
1	999	1	3	3	4	4	5	3	2	4	4	5	1	6	2	1	6	3	1	7	3	1	5	5	1	5	1	2	2	1	1	1	3	1	1	1	1	1	1	1	1	1	1	1
2	63	999	999	999	3	4	4	1	1	3	3	2	1	6	4	2	5	1	2	5	2	2	6	2	1	6	1	1	1	1	1	1	1	1	1	1	1	1	1	1	1	1	1	1
2	43	999	2	3	5	3	1	1	1	5	5	2	2	4	6	6	2	1	4	3	2	7	2	999	3	5	1	2	1	1	1	1	1	1	1	1	1	1	1	1	1	1	2	1
2	30	1	2	3	5	3	5	1	1	5	5	3	2	2	4	6	6	2	1	4	3	2	7	2	3	5	1	2	1	1	1	1	1	1	1	1	1	1	1	1	1	1	1	1
999	999	999	999	1	5	1	5	1	1	5	5	2	1	7	1	1	6	1	1	5	5	1	7	1	1	6	1	1	1	1	1	1	1	1	1	1	1	1	1	1	1	1	1	1
2	29	1	4	2	2	5	1	1	5	1	1	2	1	2	2	1	2	1	3	4	1	1	3	2	1	1	2	2	1	1	1	1	1	1	1	1	1	1	1	1	1	1	1	1
1	26	1	1	5	1	5	1	3	5	1	1	7	7	1	7	1	1	7	3	1	7	1	7	7	3	1	5	5	5	1	5	5	3	5	5	2	3	5	5	5	1	5	5	5
2	38	4	4	1	5	1	5	1	1	5	5	1	1	7	1	1	7	1	1	7	1	1	7	1	1	7	1	1	1	1	1	1	1	1	1	1	1	1	1	1	1	1	1	1
1	50	999	1	3	5	1	5	4	2	4	5	1	1	7	2	1	7	2	1	7	3	1	6	2	1	6	1	1	1	1	2	1	1	1	1	1	1	1	1	1	1	1	1	1
2	22	2	3	3	3	3	2	1	2	2	2	5	4	4	7	4	5	6	1	6	3	1	1	2	1	2	2	3	2	1	2	3	2	3	2	3	2	4	2	4	1	2	4	2
1	48	3	3	3	5	3	5	1	2	5	5	4	1	7	1	1	7	4	1	7	4	1	7	1	1	7	1	2	2	1	2	2	2	2	1	1	1	2	1	1	2	1	1	2
1	23	1	1	3	3	4	5	1	1	1	1	7	1	6	7	1	7	7	1	6	7	4	4	6	3	5	1	2	1	1	2	3	1	1	1	1	2	1	1	3	1	1	1	1
1	42	3	4	3	5	1	5	1	3	5	5	2	1	7	1	1	4	1	1	7	1	1	7	1	1	7	1	1	1	1	5	1	1	1	1	1	5	1	1	1	5	1	1	1
2	35	1	2	1	5	2	5	2	1	5	5	2	1	4	2	1	5	1	1	1	1	1	7	5	1	5	2	5	5	3	1	4	1	1	1	1	1	1	2	1	4	2	3	3
2	30	1	2	3	4	3	4	3	2	4	4	5	1	3	1	1	6	2	1	7	6	1	7	6	1	6	1	1	4	1	5	3	2	5	4	3	1	2	1	1	3	2	2	3
1	35	4	4	3	4	1	4	1	2	4	4	3	1	6	2	1	7	5	1	6	2	1	7	1	2	7	1	1	1	1	1	1	2	2	1	1	1	1	1	1	1	1	1	1
1	37	3	4	1	5	1	5	1	1	5	5	1	1	7	1	1	7	1	1	999	1	1	7	1	1	7	1	1	1	1	1	1	1	1	1	1	1	1	1	1	1	1	1	1
1	29	1	1	3	4	1	3	2	2	3	4	7	3	4	7	1	4	7	2	4	6	1	7	5	1	3	3	3	4	1	4	5	4	4	4	1	3	4	3	2	2	4	1	3
2	999	2	4	1	2	3	1	1	2	1	1	1	7	7	1	1	7	1	1	4	1	3	2	1	1	1	1	1	1	1	1	1	1	1	1	1	1	1	1	1	1	1	1	1
2	46	3	3	1	5	1	5	1	5	5	5	5	2	6	5	1	6	5	1	6	5	1	7	7	1	6	1	2	3	999	3	1	3	2	1	999	4	2	1	1	2	1	1	2
2	32	1	2	5	3	4	4	5	5	4	5	1	1	4	2	2	6	2	4	7	5	2	7	5	1	5	3	2	4	1	5	4	3	3	5	1	3	1	2	3	3	5	1	4
2	23	1	1	1	5	2	5	2	2	5	5	2	1	7	3	7	7	2	1	7	3	1	7	2	1	6	1	1	1	1	1	2	2	1	1	1	1	1	1	1	1	1	1	1
2	52	4	2	1	2	2	5	2	2	5	4	2	1	6	2	1	6	1	1	6	1	1	6	1	2	6	1	1	1	1	1	1	1	1	1	1	2	1	1	1	1	1	1	1
2	34	1	1	3	4	2	5	2	2	4	4	3	1	5	1	2	5	2	1	6	3	1	5	1	1	5	1	2	1	1	2	2	1	2	2	1	1	1	1	2	1	2	1	2
1	29	999	999	1	5	2	5	1	3	4	5	5	1	6	1	2	6	5	1	7	6	1	7	2	2	7	1	1	1	1	1	1	1	1	1	1	1	1	1	1	1	2	1	1
2	43	4	4	1	5	1	5	1	1	5	5	1	1	7	1	1	7	1	1	7	1	1	7	1	1	7	1	1	1	1	1	1	1	1	1	1	1	1	1	1	1	1	1	1
1	25	1	1	2	4	2	5	1	1	5	4	5	2	7	6	1	6	5	1	5	3	2	7	3	1	4	1	1	1	1	1	1	1	1	1	1	1	1	1	1	1	1	1	1
1	47	2	2	1	4	2	5	2	2	4	4	2	1	6	2	1	7	1	1	6	2	1	5	4	2	5	1	2	1	1	2	3	2	1	1	1	1	1	1	1	1	1	1	1
2	36	4	4	2	3	2	5	2	2	4	5	6	1	6	5	5	6	6	1	5	7	5	6	5	5	6	3	2	3	2	1	3	1	2	1	1	1	1	1	1	1	1	1	1
1	40	2	4	5	5	4	5	1	1	5	5	5	1	6	2	5	6	5	2	7	7	2	5	4	2	6	3	3	3	3	3	3	3	3	4	3	5	5	2	5	3	3	2	5
2	23	999	2	3	3	5	4	3	2	5	5	6	1	7	7	4	7	6	1	7	6	1	7	5	5	7	2	1	2	1	1	2	1	1	1	1	1	2	1	1	2	3	1	2
1	24	1	1	3	4	1	4	2	1	4	4	1	1	6	1	1	6	2	1	6	2	1	7	1	1	6	1	2	2	1	1	1	5	1	1	1	1	1	3	1	1	1	1	1
2	36	1	1	3	5	1	999	2	1	5	5	2	1	4	1	4	4	5	1	5	6	1	7	5	1	6	1	1	1	1	2	2	1	1	1	1	2	2	1	2	1	1	1	1
2	31	2	3	3	3	5	1	4	3	2	2	7	2	5	5	1	4	5	1	7	5	2	7	1	4	7	1	1	2	1	4	2	1	2	3	1	2	2	1	3	2	1	1	1
2	38	4	4	4	5	3	5	5	3	4	5	2	1	7	1	1	7	1	2	7	1	1	7	7	1	7	2	1	1	2	3	1	2	1	2	2	999	1	1	1	2	2	1	1
1	37	2	3	3	3	2	3	3	2	4	3	4	2	3	7	4	5	4	4	6	4	3	7	6	4	4	2	2	2	2	3	3	3	2	4	3	5	2	3	3	2	2	1	2
1	27	2	3	3	3	4	5	3	4	3	4	5	1	7	3	1	6	4	1	6	4	999	999	1	2	6	1	2	2	1	2	2	1	999	3	2	1	1	1	1	1	1	1	2
1	25	1	1	2	3	3	3	4	2	3	2	5	2	2	5	2	6	4	3	7	4	1	6	6	2	3	1	2	3	1	1	3	1	1	3	1	2	1	4	2	2	3	1	1
1	56	4	1	2	5	3	5	1	1	5	5	5	3	6	2	7	4	2	1	7	2	5	7	6	3	7	1	1	1	1	1	1	1	1	1	1	1	1	1	1	1	1	1	1
2	42	1	1	3	3	3	3	3	4	3	4	5	3	5	4	3	5	4	1	5	4	2	5	5	1	5	1	1	1	1	1	1	1	1	1	1	2	1	1	1	1	1	1	1
1	23	1	1	4	3	1	4	1	4	5	3	3	1	3	4	2	3	3	2	6	4	2	7	5	2	5	2	1	2	1	4	3	2	1	2	1	3	1	1	2	2	2	1	3
2	50	2	999	2	5	4	5	5	2	4	5	6	1	7	5	1	5	5	1	5	6	1	7	5	1	7	2	1	2	3	3	4	3	3	3	4	2	2	3	1	1	1	1	2
1	30	4	3	1	5	2	5	1	1	4	5	2	1	6	1	1	7	1	1	6	2	1	7	5	2	7	1	1	1	1	1	1	1	1	1	1	1	1	1	1	1	1	1	1
2	42	1	1	3	3	3	4	2	2	2	3	4	2	6	5	1	5	5	1	5	4	2	6	3	2	5	1	3	3	1	2	2	1	1	1	1	2	1	1	2	1	1	1	1
2	40	999	999	999	999	999	999	999	999	999	999	5	2	7	4	6	7	5	1	6	5	1	7	999	2	7	5	3	3	2	5	5	3	4	4	4	2	5	3	3	3	5	4	4
2	48	4	6	1	1	1	5	1	999	5	5	1	1	7	1	1	7	1	1	7	1	1	7	1	1	7	2	1	1	1	1	2	2	1	1	1	1	1	2	1	1	1	1	1
2	43	1	2	3	4	2	5	1	2	5	4	2	1	6	4	2	6	3	1	5	3	1	7	5	1	6	3	2	1	2	3	2	2	2	3	2	3	2	1	2	2	2	1	2
2	54	1	3	1	1	3	2	3	3	4	4	2	5	4	1	4	5	4	1	3	2	1	7	5	1	5	1	1	1	1	2	3	1	1	1	1	1	1	1	1	1	1	1	1
2	26	1	999	3	4	3	4	3	3	4	5	1	1	6	1	4	5	2	1	3	4	1	7	5	2	6	1	1	1	1	1	1	1	1	1	1	1	1	1	1	1	1	1	1
2	30	1	1	2	3	4	4	3	3	3	4	3	4	4	5	2	3	1	3	4	4	3	5	3	3	4	1	2	3	1	2	3	1	1	1	1	3	2	1	3	2	1	1	1
2	22	3	3	2	4	3	4	3	2	3	3	4	2	5	6	2	4	4	1	4	2	1	7	6	1	3	1	3	2	1	1	2	1	1	2	4	3	1	1	2	2	2	1	1
1	27	3	5	5	5	3	5	3	5	5	5	6	3	7	4	1	4	6	1	7	7	1	7	1	1	7	2	2	4	1	1	1	1	1	1	1	1	1	1	1	1	1	1	1
2	27	1	1	2	1	1	5	4	2	5	4	3	2	4	4	1	1	5	5	5	5	7	6	2	2	6	2	1	1	1	1	2	1	1	1	1	1	1	1	1	1	1	1	1
2	32	1	1	1	5	1	5	1	2	5	5	1	1	1	3	1	6	1	1	6	4	1	7	1	1	7	1	1	1	1	1	2	1	1	1	1	1	1	1	1	1	1	1	1
1	32	1	1	2	3	2	5	1	1	5	5	3	2	7	4	3	7	1	1	7	3	2	7	1	2	7	1	1	1	1	2	2	1	2	1	1	1	1	1	1	1	1	1	1
2	22	999	999	3	5	1	5	1	2	5	5	4	4	5	4	3	6	4	7	6	999	4	7	4	2	6	2	1	2	1	1	1	1	1	1	1	2	1	2	1	2	1	1	1
1	26	1	1	2	4	1	4	2	2	3	5	1	1	6	5	1	7	1	1	6	1	1	7	5	1	6	2	1	2	1	2	3	2	2	2	1	1	2	1	1	2	2	1	2
2	25	4	3	1	5	1	5	2	2	5	5	1	1	7	1	1	7	1	1	6	2	1	7	1	1	7	1	2	1	1	1	1	1	1	1	1	1	1	1	1	1	1	1	1
2	46	999	999	3	5	1	999	3	4	5	3	5	1	6	1	7	4	3	1	6	3	1	3	5	1	7	2	1	2	1	1	3	1	1	1	1	5	1	2	2	1	1	2	1
1	34	4	4	2	4	1	5	1	1	5	5	2	1	6	2	1	7	1	1	6	1	1	7	1	1	6	1	1	1	1	1	2	1	1	1	1	1	1	1	1	1	1	1	1
2	40	3	3	2	2	2	5	2	2	5	5	5	2	6	3	2	5	2	2	5	5	2	6	5	2	6	1	2	2	1	2	2	1	1	1	1	1	1	1	1	1	1	1	1
1	25	1	1	3	3	3	3	3	3	3	3	7	4	4	1	6	6	5	1	2	5	1	3	2	1	4	2	3	3	2	3	1	1	3	1	3	1	1	1	2	2	4	1	1
2	41	3	4	3	1	3	5	3	2	5	5	2	2	7	1	3	7	2	1	5	2	2	7	1	2	7	1	1	1	1	1	1	1	1	1	1	1	1	1	1	1	1	1	1
1	21	1	1	1	5	1	5	1	1	5	5	999	1	6	2	2	7	5	1	6	4	1	7	1	1	7	3	1	1	1	4	5	1	1	1	1	1	1	2	1	1	2	1	2
2	999	1	1	1	5	1	5	1	1	5	5	1	1	7	4	3	7	1	1	6	1	1	6	2	1	6	1	1	1	1	1	1	1	1	1	1	1	1	1	1	1	1	1	1
2	23	1	2	1	5	1	5	2	2	5	5	3	1	7	7	1	7	2	3	6	5	1	7	4	1	7	1	1	1	1	1	1	1	1	1	1	1	1	1	1	1	1	1	1
2	38	2	2	1	5	2	5	1	1	5	5	1	1	6	1	1	5	1	1	5	5	1	6	1	1	5	1	1	1	1	1	1	1	1	1	1	1	1	1	1	1	1	1	1
2	39	1	1	3	4	2	4	1	2	4	5	4	3	4	3	4	5	3	2	6	5	3	6	5	2	5	1	2	1	1	1	1	1	2	1	2	1	1	2	2	1	1	1	2
2	47	2	2	2	5	1	5	1	1	5	5	5	1	6	4	3	6	7	1	6	5	2	7	4	1	5	1	1	1	1	1	2	1	1	1	1	1	1	1	1	1	1	1	1
1	28	3	2	1	4	3	4	2	2	4	4	5	1	2	7	2	4	2	1	7	5	1	7	3	2	7	1	1	1	1	1	2	1	1	1	1	1	1	1	1	1	1	1	1
2	32	1	1	3	4	1	5	3	4	3	4	5	3	6	5	3	6	2	1	7	2	1	7	5	2	7	2	1	2	1	1	3	1	3	4	1	1	3	1	1	2	1	1	2
2	26	1	1	3	3	3	5	3	3	4	5	5	2	6	6	2	6	5	1	4	5	5	7	5	1	7	2	2	3	1	2	4	1	3	4	1	4	4	1	4	3	2	1	4
2	24	1	1	5	1	5	5	5	5	1	2	7	1	5	7	1	2	7	2	2	5	3	7	7	5	7	1	1	1	1	3	4	1	1	4	1	3	3	1	1	2	2	1	3
2	32	3	2	4	5	1	5	1	1	5	5	2	1	6	3	1	6	1	1	7	1	1	6	2	1	7	1	1	1	1	1	1	1	1	1	1	2	1	1	1	1	1	1	1
1	36	2	2	3	5	3	5	3	1	5	5	2	1	7	1	4	7	7	1	7	6	2	6	6	5	7	1	1	2	1	1	1	1	1	1	1	1	1	1	1	1	1	1	1
1	42	1	1	2	5	1	5	1	1	5	5	1	1	7	1	1	7	2	1	6	2	1	7	2	1	7	1	1	1	1	1	2	1	1	1	1	1	1	1	1	1	1	1	1
2	31	1	1	4	4	3	3	4	4	3	4	1	1	6	5	1	4	1	1	4	1	1	7	1	1	5	1	1	1	1	1	1	1	1	1	1	1	1	1	1	1	1	1	1
2	23	1	1	3	4	3	5	4	3	4	5	3	1	5	3	1	7	3	2	7	3	2	7	5	1	7	2	2	3	1	1	2	2	1	1	1	2	1	1	1	2	2	1	2
2	29	4	4	3	5	1	5	3	1	5	5	4	1	7	5	1	6	2	1	7	7	1	7	1	1	7	2	1	1	1	1	2	2	1	1	1	1	1	1	1	1	1	1	1
1	26	3	2	3	5	1	4	1	1	5	5	4	5	6	1	1	4	4	5	6	6	1	7	4	4	6	2	1	1	1	1	2	3	2	1	1	1	1	1	1	1	2	1	1
1	24	1	2	2	2	1	4	2	4	5	3	4	3	5	3	2	7	2	3	7	2	1	7	1	1	7	2	1	2	1	1	2	3	1	1	1	1	1	1	1	1	3	1	1
2	29	1	3	3	5	3	5	3	2	4	5	3	1	6	2	2	5	1	1	5	1	2	6	2	1	6	1	1	1	1	1	1	1	1	1	1	1	1	1	1	1	1	1	1
2	36	3	4	2	5	1	5	1	1	5	5	5	3	5	5	1	7	4	1	6	3	1	7	5	4	6	1	2	3	1	2	4	4	4	1	1	1	1	1	2	3	3	1	1
2	44	3	4	3	3	3	4	2	2	4	4	6	1	6	7	3	4	6	1	2	7	5	6	5	4	4	2	3	3	1	4	4	2	4	4	1	3	1	1	2	2	1	2	1
1	37	3	4	1	4	2	5	2	1	4	4	5	2	6	6	2	6	5	1	3	5	2	6	6	2	6	1	1	1	1	1	3	1	1	1	1	1	1	1	2	1	1	1	1
1	22	1	1	3	4	2	999	2	3	3	3	1	2	4	2	1	6	1	7	5	1	1	5	1	1	4	1	1	1	1	1	1	1	1	1	1	1	1	1	1	1	1	1	1
1	27	1	2	5	5	1	4	2	1	5	4	5	1	6	1	1	7	1	1	6	3	1	7	1	1	7	1	1	4	1	1	3	1	1	1	1	1	1	1	1	1	1	1	1
1	28	3	3	2	5	1	4	3	1	4	5	5	1	6	3	2	6	3	1	5	1	1	6	2	2	6	1	1	1	1	2	2	1	1	1	1	1	1	1	1	1	1	1	1
2	999	2	2	3	3	2	3	2	2	3	3	6	2	4	6	4	4	5	3	3	5	4	7	6	1	4	2	999	1	1	1	4	3	5	5	4	5	5	5	5	5	5	1	5
1	33	1	1	2	3	1	3	2	2	3	3	5	1	5	2	2	5	5	2	3	3	1	6	7	1	5	1	5	5	1	5	4	1	4	4	1	5	4	1	4	3	4	5	4
2	40	4	4	3	2	2	4	2	3	3	4	3	1	5	1	1	5	5	1	5	5	1	5	5	2	5	1	3	2	1	3	2	1	2	1	1	1	1	1	3	2	2	1	1
2	33	3	4	3	3	2	5	2	2	4	5	5	1	6	3	1	6	5	1	5	5	2	7	3	1	6	2	1	1	1	2	3	2	2	2	1	1	1	1	1	1	2	1	1
1	27	1	2	2	3	1	2	2	2	3	3	2	1	6	2	2	4	2	5	6	3	1	6	6	1	2	3	3	3	1	2	2	3	3	2	2	1	2	1	2	2	2	1	2
2	34	2	3	2	4	2	2	2	1	5	5	4	1	6	4	1	6	2	1	3	4	1	7	1	1	6	1	1	2	1	1	2	1	1	1	2	1	1	1	1	2	1	1	1
1	23	3	3	2	4	2	3	1	3	3	3	2	1	5	4	2	4	3	2	4	2	1	6	3	2	4	1	1	1	1	1	2	1	1	1	1	1	1	1	1	1	1	1	1
1	47	2	2	3	5	1	5	1	1	5	5	4	1	7	5	1	6	3	3	6	2	2	7	5	5	3	1	2	1	1	2	1	1	1	1	1	1	1	1	1	1	1	1	1
2	39	999	1	1	5	3	5	5	4	5	5	4	2	3	2	6	4	5	1	6	5	3	7	7	3	1	1	2	4	1	3	4	1	3	5	1	3	4	2	4	4	1	3	2
1	23	3	2	2	2	3	5	2	4	5	4	2	1	6	5	1	6	3	1	6	4	1	7	2	1	6	1	1	2	2	2	2	2	1	1	1	1	1	1	1	1	2	1	2
2	999	1	1	1	5	1	5	1	1	5	4	1	1	6	1	1	5	1	1	6	1	1	7	1	1	6	1	1	1	1	1	1	1	1	1	1	1	1	1	1	1	1	1	1
2	55	2	2	2	5	1	999	1	3	4	5	6	2	6	3	4	6	5	1	5	6	2	4	2	4	5	3	1	2	3	1	2	1	1	1	1	1	1	1	1	2	2	1	1
2	40	4	4	3	1	3	4	3	1	3	5	5	3	4	2	4	5	6	1	6	5	4	6	7	4	5	2	4	3	2	2	2	3	2	3	1	3	2	2	3	2	3	1	1
2	45	1	1	3	5	1	5	3	3	4	4	2	1	6	2	2	6	2	1	6	2	1	6	2	2	5	1	1	1	1	1	2	1	1	1	1	1	1	1	1	1	1	1	1
2	34	2	2	3	3	1	2	1	4	5	5	2	3	6	5	1	7	1	1	5	1	1	7	1	1	6	1	1	2	1	2	3	1	4	1	1	2	1	1	1	3	1	2	2
2	34	1	1	1	4	3	5	2	1	5	5	4	2	6	5	1	6	1	1	5	5	1	7	1	1	4	1	1	1	1	1	1	1	1	1	1	1	1	1	1	1	1	1	1
2	48	1	1	3	4	2	4	3	3	4	4	6	2	5	5	2	5	6	2	4	6	1	7	6	2	6	1	1	1	1	2	2	1	2	2	1	2	1	1	2	2	2	1	2
2	24	1	3	3	5	2	5	3	3	5	5	6	1	7	2	1	6	4	4	6	4	2	7	5	3	6	1	1	1	1	1	1	1	2	999	1	1	1	2	1	1	1	1	1
2	31	999	999	3	2	2	4	2	3	3	3	6	3	4	4	2	5	6	1	3	7	1	6	7	2	5	2	2	2	1	2	2	1	1	2	1	1	2	1	2	2	3	1	2
1	31	4	3	2	5	1	4	1	2	4	4	2	4	6	3	7	7	1	1	4	1	1	5	3	2	3	1	1	1	1	2	2	2	1	1	1	1	1	1	1	1	1	1	1
2	36	4	3	1	4	1	5	1	5	5	5	1	1	7	1	1	7	2	1	7	2	1	7	1	1	7	1	1	1	1	1	1	1	1	1	1	1	1	1	1	1	1	1	1
2	43	2	2	3	5	3	5	1	2	4	4	6	4	6	4	5	6	4	1	5	5	3	7	1	999	5	2	1	1	1	1	2	3	1	1	1	1	1	1	1	1	1	1	1
1	64	999	999	3	2	2	999	3	2	3	3	4	3	5	5	6	5	2	3	5	3	1	5	4	1	2	1	1	2	1	1	1	1	1	1	1	1	1	1	1	1	1	1	1
2	30	2	2	2	4	2	3	3	3	4	3	3	3	3	2	4	4	3	3	4	3	2	4	2	3	4	1	2	1	1	1	2	2	2	1	1	1	2	2	1	1	1	1	2
1	32	1	3	2	4	2	3	2	2	5	4	3	1	2	6	5	5	1	5	5	5	1	6	2	2	6	1	1	1	1	2	1	1	1	1	1	1	1	1	1	1	1	1	1
1	29	2	3	3	4	3	3	3	2	4	3	1	1	6	1	2	6	2	1	6	2	1	7	1	1	5	2	1	1	1	1	1	1	1	1	1	2	1	1	1	1	2	1	1
2	31	999	2	3	3	4	5	3	3	4	5	5	2	4	5	4	5	5	2	4	3	4	7	1	4	6	2	1	2	1	2	1	1	2	1	1	1	1	1	1	1	1	1	1
1	23	2	2	1	5	1	4	3	3	4	5	5	2	5	1	1	6	5	2	7	5	1	4	1	1	6	1	1	1	1	1	1	1	1	1	1	1	1	1	1	1	1	1	1
1	31	1	1	4	3	2	4	4	5	3	4	7	4	3	5	5	5	5	1	5	4	2	7	5	3	5	2	3	3	1	4	3	2	1	3	1	2	3	2	3	4	1	1	2
2	46	3	4	2	5	2	5	5	2	5	5	4	3	7	5	2	7	2	1	7	4	2	7	1	5	7	4	3	3	3	1	4	3	4	5	3	1	3	3	1	3	3	1	1
2	29	1	1	1	2	3	5	999	2	3	5	7	2	4	5	3	5	7	1	4	6	1	999	1	1	4	2	2	2	2	4	5	1	2	3	1	1	1	1	1	1	3	1	1
1	32	1	2	3	2	2	2	3	5	2	4	5	2	2	3	3	5	5	3	6	5	1	5	5	3	5	2	2	2	1	1	2	1	2	2	1	1	1	1	2	2	1	1	2
2	24	1	1	2	3	3	4	2	2	3	3	2	1	5	3	2	4	3	2	5	3	3	5	2	2	5	1	1	1	1	1	2	1	1	1	1	1	1	1	1	1	1	1	1
1	21	999	999	5	4	4	4	3	3	4	4	5	2	4	5	1	4	6	1	5	2	2	7	4	5	4	1	1	2	1	2	2	1	2	2	1	1	1	1	1	1	1	1	1
1	25	1	1	1	5	3	4	1	2	4	5	4	1	4	1	4	6	2	5	7	5	1	1	1	1	4	1	1	1	1	1	1	1	1	1	1	1	1	1	1	1	1	1	1
1	31	3	4	3	2	2	5	3	2	4	5	4	1	7	4	2	7	3	1	7	5	1	7	4	1	7	2	2	2	1	1	1	1	1	1	1	1	1	1	1	1	1	1	1
1	27	3	4	3	3	3	5	2	3	2	5	1	1	4	6	2	4	7	6	5	7	3	5	7	2	5	4	4	5	3	5	5	5	5	5	4	3	5	3	5	4	2	1	3
1	999	1	2	3	5	1	5	1	1	5	5	5	1	6	1	4	7	5	1	6	5	1	4	5	1	7	1	1	3	1	5	5	1	2	5	1	5	1	1	3	2	1	1	1
1	31	1	1	1	1	1	5	3	3	5	5	4	1	6	1	1	5	5	1	6	5	1	6	1	1	6	1	1	1	2	1	1	1	1	1	1	1	1	1	1	1	1	1	1
2	44	2	1	1	5	1	5	1	2	5	5	1	1	7	1	1	7	1	1	5	1	999	1	1	999	7	1	1	1	1	1	1	1	1	1	1	1	1	1	1	1	1	1	1
1	35	999	2	2	4	1	4	2	1	4	5	2	1	6	1	7	6	1	1	6	2	1	7	2	2	6	1	1	1	1	1	1	1	1	1	1	1	1	1	1	1	1	1	1
2	31	4	4	1	5	1	5	2	1	5	5	2	1	7	3	2	7	1	1	2	7	1	7	1	1	6	2	1	1	1	1	2	1	1	1	1	1	1	1	1	1	1	1	1
2	38	4	999	999	5	5	5	1	3	5	5	2	1	5	5	1	6	2	1	2	5	1	7	1	1	5	1	1	2	2	1	3	1	1	1	1	1	1	1	1	1	1	1	1
2	41	3	2	1	5	3	5	5	3	4	5	4	1	6	1	4	6	5	1	5	4	3	7	6	1	6	1	1	2	1	1	2	1	1	1	1	1	1	1	1	1	1	1	1
1	30	2	3	3	2	2	5	3	2	3	4	5	1	6	5	3	6	2	1	6	2	4	7	5	2	6	2	2	1	1	1	1	1	1	1	1	1	1	1	1	1	2	1	1
2	27	1	1	2	3	4	2	3	4	4	2	2	1	4	3	3	3	2	3	5	1	1	7	1	1	5	1	2	1	1	2	2	2	1	1	1	2	1	1	1	1	1	1	1
2	33	1	1	1	4	2	5	1	2	4	5	5	1	2	5	7	4	2	1	4	2	1	7	2	1	7	1	2	1	1	1	2	1	1	1	1	2	1	1	1	1	1	1	1
2	45	3	4	2	3	3	4	1	4	2	3	6	1	4	2	4	5	7	1	5	6	2	7	3	1	6	2	3	2	2	2	3	2	2	2	1	2	1	1	3	2	2	1	1
2	43	2	2	1	5	1	5	1	1	5	5	2	1	7	3	1	6	3	1	7	4	1	7	1	1	5	2	1	1	1	1	1	1	1	1	1	1	1	1	1	1	1	1	1
2	49	1	1	3	5	1	1	1	2	3	5	1	3	5	1	2	7	1	1	5	3	1	7	1	2	6	1	1	1	1	1	1	1	1	1	1	1	1	1	1	1	1	1	5
1	33	4	3	3	5	1	4	2	1	5	4	5	1	6	2	2	7	3	2	6	4	5	6	6	2	7	1	1	2	1	1	2	1	1	1	1	1	1	1	1	2	1	2	1
2	38	4	3	3	3	2	4	2	2	5	4	2	1	7	2	1	7	1	1	7	1	1	5	1	1	7	1	1	1	1	1	2	2	1	2	1	1	2	1	1	1	1	1	1
2	53	4	2	2	5	1	5	1	1	5	5	4	1	7	1	1	6	2	1	7	4	1	6	2	1	7	1	1	1	2	1	1	1	1	1	1	1	1	1	1	1	1	1	1
2	30	2	3	1	1	1	2	1	1	5	4	3	1	7	7	1	6	1	1	7	1	999	999	1	2	7	1	1	1	1	1	2	1	1	1	1	1	1	1	1	1	1	1	1
1	33	3	3	3	3	4	4	2	2	5	4	4	2	6	3	2	6	3	2	5	1	1	7	4	2	7	1	1	1	1	2	2	1	2	1	1	1	1	1	1	2	1	1	1
2	27	1	1	4	4	2	5	1	1	5	5	1	1	4	5	1	4	1	1	4	5	1	7	1	1	6	1	1	1	1	1	1	1	1	1	1	1	1	1	1	1	1	1	1
2	33	2	2	3	3	2	4	3	2	3	4	4	2	6	3	2	6	3	1	6	4	2	7	4	2	6	4	3	3	3	1	4	3	5	5	3	1	2	3	1	3	3	1	2
1	40	4	1	1	1	2	5	1	1	3	3	3	2	6	5	1	5	999	3	5	3	2	5	3	3	5	1	1	1	1	1	2	1	1	1	1	2	1	1	1	1	1	1	2
1	33	2	3	4	3	2	3	2	2	3	3	5	1	6	3	1	5	2	1	4	3	1	7	2	1	6	1	2	3	1	3	3	1	2	1	1	2	1	1	1	1	1	1	1
2	32	999	999	3	2	2	5	4	4	4	4	7	2	3	7	4	4	6	2	5	7	2	6	7	2	3	3	4	4	4	3	4	4	4	3	5	2	3	1	2	4	5	1	3
2	33	999	2	3	5	2	4	2	2	5	4	2	1	6	2	2	6	2	1	6	2	1	7	1	1	6	1	1	1	1	1	1	1	1	1	1	1	1	1	1	1	1	1	1
2	29	1	1	3	3	2	4	3	3	4	4	4	2	4	5	2	4	3	1	4	3	1	5	4	1	4	1	2	2	1	1	2	1	1	1	1	1	1	1	1	1	1	1	1
2	40	2	3	3	4	2	4	2	3	4	4	4	1	3	1	4	5	3	1	5	4	1	6	5	1	4	2	1	2	1	1	2	1	2	1	1	2	1	1	1	1	1	1	1
2	43	2	3	4	5	2	5	1	1	5	5	1	1	7	1	1	7	2	1	7	5	1	7	1	1	6	1	1	1	1	1	1	1	1	1	1	1	1	1	1	1	1	1	1
2	41	999	999	1	1	1	5	1	3	5	5	1	2	6	999	1	6	2	1	5	3	1	5	1	1	5	1	1	1	1	1	1	1	1	1	1	1	1	1	1	1	1	1	1
1	21	1	1	2	4	1	4	1	2	5	4	1	1	5	2	1	4	1	1	6	1	1	2	2	2	6	1	1	1	1	1	1	1	1	1	1	1	1	1	1	1	1	1	1
1	39	999	3	3	4	2	2	3	2	4	5	2	1	6	5	2	7	2	1	6	2	1	7	5	1	7	2	1	1	2	1	2	999	2	1	1	1	1	1	1	1	1	1	1
2	23	1	1	3	1	1	5	3	2	3	3	6	2	4	2	1	5	3	1	4	5	3	6	7	2	2	2	2	2	1	1	1	1	2	2	1	3	1	1	4	1	2	1	1
2	35	2	4	5	4	2	5	4	3	4	5	5	3	6	6	2	6	4	6	6	5	5	6	3	2	6	3	3	4	3	1	4	3	4	3	3	1	1	3	1	4	4	3	1
2	44	1	1	2	4	1	5	1	1	5	5	1	1	6	1	1	6	3	1	6	3	1	7	2	1	5	2	1	1	1	2	2	1	1	1	1	1	1	1	1	2	1	1	1
2	39	1	1	1	4	1	5	2	2	4	5	4	3	4	4	3	6	999	2	3	3	2	6	7	2	6	1	2	1	1	2	2	1	1	1	1	1	1	1	1	1	1	1	1
2	25	1	1	2	5	5	5	1	1	5	5	6	1	6	5	1	7	4	1	4	5	1	5	4	1	5	2	2	2	1	2	2	1	1	1	1	1	1	1	1	2	2	1	1
2	31	999	999	3	5	4	4	4	4	3	3	3	1	5	999	1	6	2	1	5	2	1	7	3	1	6	1	2	1	1	2	1	1	1	1	1	1	1	1	1	1	1	1	1
2	43	3	3	1	1	1	1	1	1	1	2	3	1	1	1	2	5	3	1	4	5	1	5	5	1	1	1	2	1	1	2	1	1	1	1	1	1	1	1	1	1	1	1	1
2	52	4	4	2	4	2	5	2	2	4	5	6	2	6	7	4	7	5	1	6	5	2	7	5	1	6	2	1	1	1	1	3	1	3	1	1	2	1	1	2	2	1	1	1
2	25	2	2	2	2	2	3	1	1	4	3	5	1	7	2	1	7	3	1	7	2	1	7	7	4	5	1	2	3	1	3	3	2	1	1	1	1	1	1	1	1	1	1	1
2	46	999	999	3	5	1	5	1	1	1	1	6	1	7	2	3	6	1	1	6	1	1	6	5	1	2	2	1	1	1	1	1	2	1	1	2	1	1	1	1	2	1	1	1
2	27	1	2	3	2	3	2	4	4	3	2	2	3	5	4	2	4	1	2	4	5	2	7	6	4	5	3	2	1	1	1	2	2	3	3	2	1	1	1	1	1	2	1	1
2	43	1	1	1	1	1	5	1	1	5	5	1	1	6	1	1	7	1	1	7	1	1	7	1	1	6	1	1	1	1	1	2	1	1	1	1	1	1	1	1	1	2	1	1
1	34	3	2	3	4	2	4	3	2	4	5	2	1	6	1	5	6	1	1	6	1	1	7	2	2	6	2	1	2	1	1	1	1	1	1	1	1	1	1	1	1	1	1	1
1	27	2	2	4	5	2	5	1	1	5	5	1	1	6	1	1	7	2	1	6	4	2	7	1	1	6	1	1	1	1	1	1	1	1	1	1	1	1	1	1	1	1	1	1
2	31	999	999	1	5	1	5	1	1	5	4	2	1	6	1	1	6	1	1	6	1	1	6	1	1	7	1	1	1	1	1	1	1	1	1	1	1	1	1	1	1	1	1	1
2	40	4	3	4	4	4	3	4	5	5	4	6	1	4	5	4	3	6	1	5	7	2	7	5	2	4	1	1	1	1	1	2	1	1	1	1	1	1	1	1	1	1	1	1
1	27	1	3	3	4	1	5	1	1	5	5	1	1	7	1	1	7	2	1	7	3	1	7	1	1	7	1	1	1	1	1	1	1	1	1	1	1	1	1	1	1	1	1	1
1	33	3	3	3	2	3	3	4	2	3	5	2	1	6	5	4	6	3	1	5	2	2	7	4	3	6	1	1	2	1	2	2	1	2	1	1	2	1	1	1	1	2	1	2
2	22	1	1	4	4	3	4	3	2	4	5	4	3	4	4	2	4	5	6	4	5	2	5	5	5	4	3	2	4	4	4	3	3	4	3	2	2	1	1	2	2	2	1	1
2	39	3	4	1	5	1	5	2	2	5	5	5	1	6	3	2	6	6	1	4	5	2	6	2	1	7	1	1	3	1	2	3	3	1	2	1	1	1	1	1	1	1	1	1
1	51	2	4	2	3	1	5	1	3	3	4	3	2	5	6	4	5	5	1	4	3	1	5	3	4	6	1	1	1	1	1	1	1	2	1	1	1	1	1	2	2	1	1	1
2	35	3	3	2	5	2	4	2	2	4	3	3	2	6	2	2	6	3	2	6	5	1	7	5	2	5	2	3	4	2	5	3	1	5	4	1	1	3	1	3	1	2	1	1
1	28	2	3	4	2	3	2	999	3	3	3	4	1	3	4	2	3	5	2	4	4	2	6	7	3	5	2	5	4	1	4	5	5	4	3	1	4	3	1	3	3	4	1	3
2	50	999	1	5	5	1	3	5	2	5	3	7	1	999	7	2	4	7	1	5	1	1	7	1	1	4	2	1	2	1	2	3	1	2	1	1	5	4	1	5	2	1	1	1
1	23	4	4	1	5	2	5	2	1	3	4	1	1	5	2	1	6	2	1	6	1	1	7	1	1	7	1	1	1	1	1	1	1	1	1	1	1	1	1	1	1	1	1	1
1	36	999	1	3	5	1	5	1	1	5	5	1	2	7	2	2	7	5	6	6	5	1	6	5	1	5	1	1	1	1	1	1	1	1	1	1	1	1	1	1	1	1	1	1
2	30	2	3	3	2	2	4	2	1	4	3	6	3	4	4	4	5	5	1	5	3	1	6	6	2	4	2	3	3	1	1	1	2	2	1	2	1	1	1	2	1	2	1	1
1	30	1	1	2	5	3	4	3	2	3	4	1	2	4	3	3	5	2	2	5	2	2	6	1	2	5	1	1	1	1	1	1	1	1	1	1	2	1	1	2	1	1	1	1
1	999	1	1	3	5	999	5	1	1	5	5	2	7	7	7	1	7	1	1	7	7	1	7	1	1	6	1	2	1	1	1	1	2	1	1	1	1	1	1	1	1	1	1	1
1	49	2	4	3	5	2	4	1	3	2	5	3	1	6	2	2	5	3	7	7	2	2	7	1	1	5	1	2	1	1	1	2	1	2	1	1	1	2	1	1	1	3	1	1
2	47	1	1	1	1	3	5	3	1	5	5	5	1	7	3	1	7	3	1	5	2	1	7	1	1	5	1	3	1	1	1	1	1	1	1	1	1	1	1	1	1	1	1	1
2	47	1	2	3	3	4	4	2	3	2	2	2	2	5	3	1	6	2	1	5	2	1	3	2	2	6	1	1	1	1	1	1	1	1	1	1	1	1	1	1	1	1	1	1
1	40	1	2	3	5	1	5	1	1	5	5	7	1	1	2	3	7	7	1	7	7	2	7	4	2	7	2	1	2	1	1	1	1	1	1	1	1	1	1	2	2	2	1	1
1	48	2	3	3	5	4	3	1	2	5	5	1	1	5	1	2	6	1	2	6	2	1	6	1	1	6	1	1	1	1	1	1	1	1	1	1	1	1	1	1	1	1	1	1
2	33	999	999	1	5	4	5	2	2	5	5	3	1	7	5	3	4	2	2	6	2	2	7	2	2	6	1	1	1	1	1	2	1	1	1	1	1	1	1	1	1	1	1	1
1	30	1	2	3	3	2	4	2	2	5	5	6	5	4	4	4	6	5	3	4	5	1	6	6	2	5	1	1	1	1	2	1	1	2	1	1	1	1	1	1	1	2	1	1
2	32	4	4	2	5	1	3	1	3	2	2	5	2	6	2	5	7	3	1	6	2	1	7	1	2	5	2	1	2	1	1	1	1	1	1	1	1	1	1	1	5	1	1	1
2	38	4	4	2	4	1	5	1	1	4	5	5	1	7	3	1	7	3	1	5	5	1	5	1	1	7	1	1	1	1	1	1	1	1	1	1	1	1	1	1	1	1	1	1
1	31	999	999	2	1	3	5	3	4	5	4	5	1	7	4	1	6	3	1	7	4	1	999	2	1	7	1	2	1	1	1	1	1	1	1	1	1	1	1	1	1	1	1	1
2	47	2	2	1	2	3	4	3	2	5	5	3	4	7	1	1	7	2	1	7	2	1	3	1	1	6	2	1	2	2	1	2	2	1	2	1	1	2	2	1	1	2	1	2
2	41	1	2	4	5	4	5	1	1	5	5	3	4	7	5	1	5	6	7	7	6	1	7	1	2	7	1	1	1	1	1	1	1	1	1	1	1	1	1	1	1	1	1	1
2	44	3	1	3	5	1	4	2	1	4	5	5	3	6	5	3	6	5	2	7	4	2	6	4	2	5	2	1	1	2	1	2	2	2	2	1	1	2	1	1	1	2	1	2
2	48	3	3	3	5	1	3	1	2	4	4	2	1	6	1	1	6	2	1	6	2	1	6	2	1	6	1	1	1	1	1	1	1	1	1	1	1	1	1	1	1	1	1	1
1	45	3	4	2	5	1	5	1	1	5	5	1	1	7	1	2	7	1	1	7	1	1	7	1	1	5	1	1	1	1	1	1	1	1	1	1	1	1	1	1	1	1	1	1
2	38	3	2	2	3	2	4	2	3	3	3	3	1	6	3	1	6	1	1	6	5	1	7	1	1	6	1	2	1	1	1	2	1	2	1	1	1	1	1	1	1	1	1	1
1	37	999	999	2	5	2	5	1	1	5	5	2	1	6	2	1	6	1	1	6	5	1	7	1	2	7	1	1	1	1	1	2	1	1	1	1	1	1	1	1	1	1	1	1
2	37	3	3	5	4	5	5	4	4	4	4	6	1	6	7	3	7	5	1	6	2	1	6	7	2	5	3	3	2	1	2	2	3	3	2	1	2	1	3	2	1	1	1	2
2	40	1	4	2	4	1	5	1	1	4	5	2	1	7	2	1	7	2	1	6	2	1	6	1	1	6	1	1	1	1	1	1	1	1	1	1	1	1	1	1	1	1	1	1
1	29	1	1	3	2	2	1	3	3	2	2	4	3	3	5	4	5	3	1	5	5	2	7	4	2	5	1	1	2	1	1	2	1	1	2	1	1	1	1	1	1	1	1	1
1	23	1	1	2	4	2	4	2	2	5	4	3	2	6	3	2	4	1	1	6	3	2	6	1	2	6	1	1	1	1	1	2	1	1	1	1	1	1	1	1	1	1	1	1
2	35	3	3	3	4	3	4	1	1	2	5	2	1	7	1	1	6	2	1	7	2	1	7	4	1	7	1	2	3	1	2	2	3	1	1	1	1	2	2	1	1	2	1	1
2	30	2	3	2	3	999	3	3	4	3	3	4	3	5	2	2	4	3	1	5	3	2	5	4	2	6	2	2	2	1	1	2	1	1	1	1	2	1	1	1	1	2	1	1
1	46	2	999	3	3	3	3	3	2	4	3	5	4	5	4	4	5	4	4	5	5	3	6	5	5	4	1	2	2	1	3	2	1	3	2	1	2	2	1	1	999	2	1	1
2	34	1	1	3	3	2	4	2	3	4	3	4	1	7	6	2	4	5	1	4	3	2	7	4	1	4	1	3	2	1	1	1	1	2	1	1	2	1	1	1	2	1	1	1
2	36	3	3	3	4	3	4	1	1	4	5	3	2	7	2	1	6	2	1	6	5	1	6	2	1	6	1	1	2	1	1	1	1	1	1	1	1	1	1	1	1	1	1	1
2	54	1	2	3	3	4	4	3	4	4	4	2	1	5	1	1	7	1	4	6	2	1	7	2	1	2	1	1	1	1	1	1	1	1	1	1	1	1	1	1	1	1	1	1
2	37	999	2	3	2	3	4	3	3	3	4	4	2	3	6	1	4	3	1	3	3	1	6	4	1	6	2	2	3	1	1	4	3	2	4	3	3	3	1	4	4	3	1	3
1	59	999	1	1	3	2	3	1	4	4	4	3	2	6	3	3	5	1	1	6	5	2	999	5	1	4	2	1	1	2	2	2	1	1	1	2	1	1	1	1	1	1	1	1
2	50	3	2	3	4	1	5	1	1	5	5	5	1	6	2	1	2	5	1	6	5	1	2	2	2	6	1	1	1	1	1	1	1	1	1	1	1	1	1	1	1	1	1	1
2	45	4	3	1	2	1	5	1	1	5	5	5	1	6	2	1	7	2	999	7	2	1	3	1	1	7	3	1	1	1	1	2	1	1	1	1	1	1	1	1	1	2	1	1
2	41	2	2	2	5	1	5	1	3	5	5	7	1	6	7	5	7	5	1	4	4	3	7	5	2	7	3	1	1	1	2	2	1	1	1	1	1	1	1	1	1	1	1	1
2	40	2	4	3	3	1	5	4	2	4	3	2	1	6	1	1	7	5	1	5	3	1	7	1	1	6	1	1	1	1	2	1	1	2	1	1	1	1	1	1	1	2	1	1
2	54	1	1	1	5	2	5	2	1	3	5	4	3	5	4	3	7	4	2	6	2	5	7	5	4	6	2	3	2	1	999	2	1	999	999	2	1	2	2	1	2	3	1	1
2	32	2	1	1	3	2	5	5	2	3	2	2	3	5	1	1	5	1	1	6	1	1	6	5	2	6	1	1	1	1	1	2	1	999	1	2	2	2	1	1	2	1	1	2
1	31	1	1	3	4	2	5	1	2	3	5	5	2	6	1	4	6	5	1	5	3	3	4	4	4	5	1	1	1	1	2	999	2	2	2	1	1	1	1	1	2	1	1	1
2	30	1	2	3	4	2	5	3	3	5	5	5	1	5	2	1	7	5	1	5	4	1	3	1	1	6	1	1	1	1	1	1	2	1	1	1	1	1	1	1	1	2	1	1
2	21	1	1	1	4	1	5	3	2	5	5	2	1	6	2	1	6	1	1	6	2	1	7	2	1	3	2	2	2	1	1	2	1	2	1	1	1	1	1	1	1	3	1	1
2	25	1	1	3	4	3	5	3	1	3	5	3	1	7	3	1	4	4	1	3	3	1	3	1	2	3	2	2	2	1	1	2	1	2	2	1	2	2	1	2	1	2	1	1
1	23	1	2	2	5	3	4	1	3	4	4	1	4	5	1	5	7	2	1	4	2	2	5	2	4	7	1	1	3	1	3	3	3	2	1	1	1	1	1	1	1	1	1	1
1	28	3	4	3	4	1	4	2	2	5	3	3	1	5	2	2	6	5	2	6	3	2	7	5	1	6	1	2	2	4	3	4	1	5	2	3	4	3	1	3	2	1	1	2
1	42	1	1	3	4	4	5	4	3	5	4	5	1	6	6	2	7	5	1	5	4	1	7	4	2	6	1	1	1	1	1	2	1	1	1	1	2	1	1	2	1	2	1	1
1	43	1	3	2	3	2	2	3	3	3	2	4	2	6	5	4	5	5	1	5	4	1	7	5	2	6	2	2	1	1	3	4	1	3	2	1	3	2	2	3	1	1	1	2
1	23	2	3	3	4	3	3	4	2	3	3	4	5	4	5	3	4	4	3	5	4	6	3	5	6	4	2	3	4	2	3	4	3	4	3	2	4	3	3	4	3	3	4	4
2	30	2	3	3	2	5	3	3	2	4	4	5	3	5	1	5	5	5	3	2	3	2	3	3	5	7	3	3	2	3	4	3	1	3	1	1	3	1	1	1	2	2	1	1
1	41	3	3	3	5	1	5	1	2	4	5	4	1	7	2	5	7	4	6	7	5	1	7	2	1	6	1	1	1	1	2	2	1	1	1	1	2	1	1	1	1	1	1	1
1	33	2	3	2	2	3	3	1	3	3	4	3	3	6	6	4	4	2	2	3	2	1	7	5	2	7	1	2	2	2	2	2	3	1	2	3	3	2	2	3	1	2	1	1
1	32	1	1	1	5	3	3	3	1	5	4	3	999	6	999	4	999	3	1	7	999	4	6	4	2	4	2	1	4	3	3	5	2	1	2	1	2	2	2	2	2	2	2	2
2	35	1	1	3	2	3	3	4	2	5	5	6	4	4	6	2	4	7	2	3	5	1	5	2	1	5	1	3	4	2	1	2	2	5	4	2	5	1	2	5	2	1	1	4
2	37	1	1	3	4	4	5	5	3	2	1	7	3	4	5	6	5	7	1	3	7	3	7	3	3	3	1	3	2	1	1	2	1	1	1	1	2	1	2	1	1	3	1	1
2	53	1	999	2	1	1	3	2	4	5	5	1	1	2	3	1	1	4	1	7	7	4	3	4	999	2	1	2	1	1	1	1	1	1	1	1	2	1	1	1	1	1	1	1
2	52	999	999	3	4	3	2	3	3	4	4	3	2	4	5	4	6	5	3	7	4	2	6	7	3	4	2	1	1	1	1	3	1	4	2	1	3	2	1	3	2	2	1	1
2	27	2	2	3	4	2	4	2	3	4	4	2	2	5	2	2	4	3	1	4	5	2	7	1	2	6	1	1	1	2	1	2	2	1	1	1	1	1	1	1	1	1	1	1
1	26	1	1	2	3	3	3	2	2	4	3	4	2	3	5	3	4	3	3	4	5	2	6	3	4	6	1	1	1	1	2	5	1	2	3	1	1	3	1	2	2	1	1	2
1	51	4	5	3	5	2	4	2	2	4	4	2	1	7	1	1	7	2	1	7	2	1	7	5	1	7	1	1	1	1	1	1	1	1	1	1	1	1	1	1	1	2	1	1
1	63	2	2	1	5	1	5	1	1	5	5	1	1	2	1	1	1	1	3	2	3	2	7	1	1	7	1	2	1	1	1	2	1	1	1	1	1	1	1	1	1	1	1	1
2	39	3	3	2	4	2	5	2	3	5	5	4	1	6	1	2	5	1	1	4	1	1	7	3	1	6	1	2	1	2	1	1	2	1	1	2	1	1	1	1	1	1	1	1
2	35	2	2	3	4	1	4	3	3	4	4	5	4	5	5	3	5	5	4	3	4	3	7	6	4	6	2	2	3	2	3	4	3	4	4	3	2	3	1	1	2	1	1	2
2	46	2	2	4	5	3	5	4	1	5	5	1	2	5	3	1	7	4	1	6	2	3	6	1	3	7	1	1	1	2	2	1	2	1	1	1	1	1	1	1	2	1	1	999
2	40	2	3	4	5	4	5	2	2	4	5	3	4	6	5	1	7	2	3	6	5	1	7	4	4	6	1	1	2	1	1	4	1	1	1	1	1	1	1	1	1	1	1	1
1	29	3	3	3	5	2	5	1	2	4	5	2	1	6	2	2	6	2	1	7	2	1	6	2	2	7	2	1	2	1	1	2	3	2	1	1	1	1	2	1	2	1	1	1
2	42	1	2	1	3	3	4	2	4	3	5	3	1	3	1	4	5	3	1	7	2	1	7	2	3	6	2	1	1	1	1	2	2	1	1	1	1	2	2	1	1	2	1	2
2	37	3	2	3	4	3	5	3	2	3	4	5	3	6	3	2	5	5	1	3	5	2	6	5	4	6	1	2	2	1	3	3	2	2	2	1	2	1	1	2	2	1	1	1
2	31	2	3	3	4	3	4	3	2	4	3	5	1	4	3	3	4	4	1	4	3	2	7	5	2	4	1	2	3	1	3	3	1	1	1	1	2	1	1	2	2	1	1	1
2	53	2	3	5	4	1	5	4	1	5	5	2	1	7	2	1	7	999	999	7	3	1	7	2	1	7	1	2	1	1	999	999	1	1	1	1	3	1	1	1	1	1	1	1
2	30	999	999	4	2	3	3	2	3	3	2	2	1	4	3	2	3	1	1	3	4	1	5	1	1	4	1	3	1	1	3	4	1	1	1	1	2	1	1	2	2	1	1	1
1	32	3	5	3	2	3	5	1	1	5	5	2	1	7	1	2	7	1	1	5	3	5	6	1	1	7	1	1	1	1	1	2	3	1	1	1	1	1	1	1	1	1	1	1
2	33	1	1	2	3	2	4	2	2	3	5	4	1	7	4	1	7	4	1	4	4	1	7	5	1	4	3	5	3	3	1	5	5	3	3	3	2	2	2	2	3	3	1	2
1	30	4	4	3	2	1	5	2	2	4	4	2	2	5	4	3	6	2	2	5	3	2	5	4	2	5	1	2	3	1	2	3	1	2	1	1	1	1	1	1	2	1	1	1
2	999	2	3	1	4	1	5	2	1	5	4	1	1	6	2	2	6	1	2	6	1	1	7	2	3	5	1	1	2	1	2	999	1	2	2	2	2	2	2	2	2	2	1	2
1	46	1	999	5	5	3	4	999	3	1	3	1	2	999	1	1	999	999	999	7	1	1	4	4	1	7	1	2	1	1	4	1	1	2	1	1	2	1	1	1	1	1	1	1
2	50	1	2	999	5	999	5	1	1	5	5	5	1	7	1	1	6	4	1	3	7	1	4	1	1	7	1	1	1	1	3	1	1	3	1	1	1	1	1	1	1	1	1	1
1	39	2	2	2	4	2	5	2	2	5	5	5	2	6	5	1	6	2	1	5	1	1	7	5	1	6	1	3	1	1	2	2	1	1	1	1	1	1	1	1	1	1	1	1
2	42	2	2	4	3	1	5	1	3	5	5	4	1	6	1	3	5	1	1	7	1	1	7	1	1	6	1	2	1	1	2	5	1	2	1	1	1	1	1	1	1	1	1	1
2	48	2	2	4	5	4	3	5	5	5	4	3	1	7	1	5	7	4	2	6	3	1	7	4	1	5	3	2	4	1	2	2	1	1	2	1	1	1	2	1	2	2	1	1
2	35	1	2	3	3	3	4	3	3	3	2	5	2	3	5	1	4	5	1	2	6	1	6	5	4	4	1	1	2	1	2	3	1	2	2	1	1	1	1	2	2	2	1	2
1	24	2	2	1	4	1	4	1	1	5	5	1	1	4	1	1	7	1	1	6	1	1	6	1	1	6	1	1	1	1	1	1	1	1	1	1	1	1	1	1	1	1	1	1
1	42	3	2	3	3	2	2	4	4	2	3	7	4	5	5	2	5	7	5	4	5	4	5	6	7	5	1	3	4	2	4	5	4	4	1	1	3	3	3	4	4	4	1	2
2	38	4	2	2	4	3	3	2	2	999	999	1	2	4	2	4	5	2	2	2	1	2	7	1	4	4	1	1	2	1	1	1	1	3	1	1	2	1	1	3	1	1	1	1
1	24	1	1	3	3	4	3	2	3	3	3	5	4	4	3	4	3	5	3	4	3	1	4	4	3	5	2	2	1	1	2	2	1	2	1	1	1	1	1	1	1	1	1	1
1	34	1	1	3	5	3	5	3	4	5	5	5	1	6	7	1	6	2	1	3	2	1	1	1	1	7	1	2	3	1	5	2	1	2	1	1	3	2	1	1	1	1	1	2
1	31	4	6	2	3	2	4	2	2	4	5	6	3	4	5	1	4	5	2	4	5	4	7	5	4	4	1	1	1	1	3	2	1	2	2	1	1	2	1	1	1	2	1	1
2	37	1	999	5	5	4	5	4	5	5	4	5	6	6	6	5	6	6	6	5	5	6	7	2	5	6	2	1	1	1	1	1	2	1	1	1	1	1	1	1	1	1	1	1
1	22	999	999	1	5	3	5	2	1	5	5	2	1	6	3	2	7	1	1	7	5	1	7	1	1	7	1	1	1	1	1	2	1	1	1	1	1	1	1	1	1	2	1	2
2	40	2	2	2	5	4	4	2	999	999	4	6	1	7	1	1	7	5	1	7	5	2	2	1	1	7	2	4	1	1	4	3	2	2	1	2	1	1	1	1	1	1	1	1
2	26	1	1	1	2	1	5	1	1	2	5	3	1	3	1	1	3	5	2	2	5	2	7	1	1	5	1	1	2	1	2	2	2	2	1	1	1	1	1	1	1	1	1	1
1	43	2	5	3	5	2	5	2	1	2	4	1	1	4	2	1	4	1	2	5	1	1	5	1	1	7	1	1	1	1	1	1	1	1	1	1	1	1	1	1	1	1	1	1
1	33	1	1	3	4	4	2	4	1	3	2	6	1	5	7	2	4	6	5	3	7	1	2	6	2	1	3	2	1	1	3	1	1	2	1	1	4	1	1	3	1	1	2	1
2	31	2	2	3	2	1	4	3	2	5	3	5	1	7	6	2	4	5	1	4	3	1	7	5	5	7	3	3	3	3	3	3	3	2	2	2	2	2	2	1	2	1	1	1
1	26	2	2	3	2	3	4	3	3	4	4	3	2	6	5	2	5	3	2	3	5	3	6	5	2	5	2	3	2	1	2	2	1	2	2	1	2	2	1	2	2	2	1	2
1	34	1	1	2	1	3	5	1	3	5	5	2	1	5	1	5	6	5	999	1	5	3	6	5	2	6	2	1	2	2	3	2	1	2	1	1	2	1	1	1	1	2	1	1
2	32	3	5	4	4	4	5	4	4	3	5	6	5	5	6	7	5	5	2	4	6	4	5	4	4	5	1	1	1	1	1	2	1	1	1	1	1	1	1	1	1	2	1	1
2	33	1	1	3	4	3	4	1	1	1	2	4	1	4	1	1	3	1	1	4	1	1	7	1	1	6	2	1	1	1	1	2	1	1	1	1	1	1	1	1	1	2	1	1
1	31	1	1	3	3	3	3	4	3	2	3	6	5	5	4	1	3	3	1	4	2	1	5	2	2	5	1	1	1	1	2	3	1	2	1	1	4	1	1	1	1	1	1	1
1	25	1	2	1	3	3	1	3	5	3	3	1	2	999	2	7	7	1	6	4	4	5	7	7	1	5	2	3	999	2	4	2	3	2	5	1	3	3	1	2	3	1	1	3
1	999	1	1	5	2	5	2	5	3	5	4	5	3	3	6	4	4	4	5	4	4	1	7	7	5	4	2	3	4	1	2	2	1	4	2	1	5	3	1	5	5	4	2	4
1	55	1	1	2	4	3	3	999	4	4	3	6	5	6	4	5	5	6	3	5	7	6	7	5	4	6	3	4	2	1	1	1	1	1	1	1	2	1	999	2	2	1	1	2
2	35	3	4	3	2	3	5	1	3	5	5	5	2	7	5	5	7	3	1	7	7	1	7	5	1	7	2	2	2	1	2	3	1	1	1	1	5	1	1	4	1	1	1	3
1	51	2	2	2	5	2	5	1	1	5	5	4	1	6	1	1	4	1	1	3	1	1	5	1	1	7	1	1	1	1	1	1	1	1	1	1	1	1	1	1	1	1	1	1
2	23	1	2	2	5	2	5	2	2	3	5	3	2	3	5	2	6	2	1	7	2	1	7	2	1	6	2	1	1	1	2	1	1	1	1	1	1	1	1	1	1	1	1	1
1	28	4	4	1	5	1	5	1	2	5	5	3	1	7	3	1	7	5	1	7	3	1	5	4	1	1	3	5	4	2	4	4	4	4	5	2	1	3	5	1	2	3	1	3
2	31	1	2	1	3	3	5	1	3	3	3	4	1	3	5	1	4	5	1	3	3	1	6	6	4	5	1	3	3	1	4	5	1	2	3	1	1	1	1	2	1	2	1	3
1	23	4	2	2	5	3	5	3	1	4	5	3	1	6	999	2	6	1	1	4	3	1	5	1	1	6	1	1	1	1	1	1	1	1	1	1	1	1	1	1	1	1	1	1
2	43	3	2	4	3	3	3	3	4	2	2	6	3	5	3	2	4	3	1	4	4	2	6	4	2	6	2	3	2	1	3	3	1	2	2	1	2	1	1	1	2	1	1	2
2	27	1	1	2	4	1	4	3	1	5	5	1	1	5	1	999	2	2	2	7	3	7	7	5	1	7	2	4	5	1	5	2	4	4	1	3	2	1	4	1	4	3	1	1
2	49	1	1	5	5	1	5	3	4	3	3	4	1	5	1	2	7	4	1	6	2	1	7	1	3	6	1	1	1	1	1	1	1	1	1	1	1	1	1	1	1	1	1	1
2	35	2	3	999	5	1	4	3	3	5	5	1	3	4	3	5	4	1	1	4	3	3	6	1	3	4	1	1	1	1	1	1	1	1	1	1	1	1	1	1	1	1	1	1
1	28	2	3	3	2	2	1	1	1	3	3	5	1	6	7	1	6	6	5	5	3	1	7	6	1	4	2	2	4	2	5	4	3	5	4	1	5	4	2	2	4	3	1	2
2	54	999	999	999	5	999	5	1	1	5	5	1	1	7	1	1	7	3	1	5	4	1	5	1	1	7	1	1	1	1	1	1	1	1	1	1	1	1	1	1	1	1	1	1
2	25	2	4	1	1	1	5	1	1	5	5	1	1	7	1	1	7	1	1	7	1	1	7	1	7	7	1	1	1	1	1	1	1	1	1	1	1	1	1	1	1	1	1	1
1	51	999	999	3	2	2	3	2	2	3	3	5	1	4	3	1	4	2	1	3	2	2	7	2	1	2	1	1	2	1	2	2	1	2	1	1	1	1	1	2	1	1	1	1
2	43	2	4	2	3	4	1	3	2	3	2	6	4	6	5	2	4	7	1	5	6	2	4	5	4	4	2	3	4	2	3	4	1	5	4	1	3	3	1	4	5	2	1	4
1	43	999	999	4	3	4	4	4	4	4	3	6	4	4	5	6	5	5	2	6	5	4	5	5	3	6	1	3	1	1	3	2	1	2	1	2	2	1	1	4	2	1	1	1
2	47	1	3	1	5	3	5	3	1	5	5	4	1	7	1	1	7	4	1	6	3	2	7	6	1	7	1	1	3	1	3	3	1	2	1	1	1	1	1	1	3	3	1	1
2	37	1	2	2	2	2	4	2	2	4	5	2	2	5	3	3	5	3	2	5	5	3	5	3	3	5	1	1	1	1	1	1	2	2	1	1	1	1	1	1	1	1	1	1
1	28	2	4	2	5	1	4	1	2	4	5	7	1	6	6	7	6	4	2	7	5	1	7	4	1	7	1	1	1	1	2	1	2	1	1	1	2	1	1	2	1	2	1	1
1	27	1	1	4	2	1	1	3	5	1	1	3	1	3	5	4	4	5	4	4	5	2	7	1	1	6	1	1	1	1	1	1	1	1	1	1	1	1	1	1	1	1	1	1
2	41	4	3	3	5	1	5	1	1	5	5	5	1	5	1	1	7	2	1	7	5	1	6	1	1	7	1	1	1	1	1	1	1	1	1	1	1	1	1	1	1	1	1	1
1	25	999	999	1	4	3	4	2	2	2	4	5	1	2	999	999	5	7	7	3	3	3	5	1	1	1	1	1	1	1	1	1	1	1	1	1	1	1	1	1	2	1	1	1
2	25	1	2	3	3	4	3	4	5	2	3	6	2	4	1	2	4	5	1	2	4	1	2	1	3	5	2	1	2	1	1	4	1	2	1	1	3	2	1	2	4	4	1	2
1	37	2	4	2	4	3	4	2	2	5	4	5	2	6	3	1	3	5	3	6	5	2	7	4	3	4	1	1	1	1	2	2	1	1	1	1	4	1	1	4	1	2	1	2
1	56	1	1	4	3	1	5	2	1	5	3	4	3	6	4	5	5	6	2	7	4	1	7	1	2	6	1	1	1	1	1	1	1	1	1	1	1	1	1	1	1	1	1	1
2	45	2	2	3	4	1	4	2	4	5	3	1	3	5	1	4	5	1	1	5	6	2	7	3	3	4	2	2	1	1	1	2	2	1	1	1	2	1	1	1	1	2	1	1
1	28	999	1	1	5	1	4	1	1	4	4	4	1	6	1	1	6	4	1	6	4	1	5	4	1	6	3	4	3	3	1	5	1	1	1	1	1	1	1	1	1	1	1	1
2	28	1	1	4	3	4	1	3	4	2	1	7	5	4	3	2	3	7	5	3	3	1	1	2	3	2	2	1	2	1	2	1	2	1	2	1	1	2	3	3	1	5	2	3
1	27	1	1	2	2	4	3	5	5	4	4	7	4	3	7	7	2	7	3	1	7	2	7	7	7	1	1	3	5	3	5	5	2	5	5	1	5	5	1	5	5	5	5	5
2	999	999	999	1	1	3	5	1	1	5	5	6	1	7	7	7	7	7	7	7	7	6	6	6	6	6	1	1	1	1	1	1	1	1	1	1	1	1	1	1	1	1	1	1
1	40	3	1	2	5	4	5	3	1	5	5	1	1	7	1	1	7	1	1	7	6	1	7	1	1	7	1	1	1	1	2	1	1	2	2	1	1	1	1	1	1	2	1	1
1	38	3	4	3	5	1	5	1	3	5	5	2	3	6	3	3	7	1	1	6	2	2	7	2	1	6	1	1	1	1	1	1	1	1	1	1	1	1	1	1	1	1	1	1
2	43	999	999	2	4	4	3	1	3	5	5	1	1	3	2	1	6	2	1	3	2	1	7	1	1	5	2	1	1	1	1	1	1	1	1	1	1	1	2	1	1	1	1	1
1	36	1	3	1	5	1	5	1	4	4	5	2	1	7	7	2	7	2	1	7	2	1	7	1	1	7	1	1	1	1	1	1	1	1	1	1	1	1	5	1	1	1	1	1
1	33	3	2	5	3	3	5	5	1	5	5	7	2	5	7	7	7	7	1	7	7	7	7	7	7	1	4	4	4	4	1	4	5	5	5	5	5	5	5	5	5	5	1	5
1	28	2	3	1	3	2	3	3	2	3	3	5	1	6	3	1	4	4	2	4	3	1	5	3	2	5	2	2	2	1	2	2	2	2	2	2	3	2	2	3	3	3	1	2
2	31	2	3	1	1	1	5	1	1	4	5	1	1	6	1	1	7	1	1	6	1	2	5	1	1	7	1	1	1	1	1	1	1	1	1	1	1	1	1	1	1	1	1	1
2	35	3	4	1	4	1	5	2	1	5	5	2	1	7	3	3	7	2	1	5	2	1	5	2	1	7	1	1	2	1	1	1	1	2	1	1	1	1	1	1	1	1	1	1
2	33	1	999	3	3	2	5	2	2	3	5	4	2	5	5	1	5	3	2	6	4	2	6	2	2	6	1	2	1	1	1	2	1	1	1	1	1	1	1	1	1	1	1	1
2	20	2	3	1	1	1	5	1	1	5	5	1	1	7	1	1	7	1	1	7	1	1	5	1	1	7	1	1	1	1	1	1	1	1	1	1	1	1	1	1	1	1	1	1
1	26	1	1	1	1	3	5	4	4	1	3	7	7	4	7	2	1	7	1	5	7	7	7	7	4	2	1	4	5	1	4	4	2	4	4	2	5	4	2	3	3	3	1	3
1	35	3	3	1	5	1	5	1	1	5	5	1	1	7	1	999	7	1	1	7	1	1	7	1	1	7	1	2	1	1	1	2	1	2	1	1	2	1	1	2	1	1	1	1
2	48	999	1	1	5	1	5	2	1	5	5	2	7	6	5	3	7	3	1	4	5	4	7	4	1	4	2	1	1	1	999	1	2	1	1	1	1	1	1	1	1	1	1	2
2	40	4	3	3	4	3	3	2	4	5	4	7	3	6	3	7	5	1	1	6	2	5	7	2	7	6	1	1	1	1	1	1	1	1	1	1	2	1	1	1	1	1	1	1
2	24	1	1	1	5	3	5	4	4	5	5	1	2	6	1	3	6	3	1	6	3	1	7	1	2	6	2	1	1	1	1	1	1	1	1	1	1	1	1	1	1	1	1	1
1	31	2	3	3	2	3	3	2	3	4	4	4	3	5	2	3	6	5	3	5	4	2	6	1	3	4	1	1	1	1	2	1	2	3	2	2	2	1	1	3	2	2	1	1
2	25	2	2	3	4	3	5	1	2	5	5	5	2	6	2	1	6	5	1	3	2	1	7	5	1	5	2	2	2	1	999	2	2	1	1	1	4	1	1	3	2	2	1	1
1	28	1	1	3	4	3	5	3	3	3	4	4	2	6	3	3	6	5	1	5	3	2	6	4	2	5	2	1	3	2	3	4	1	2	2	1	2	2	2	3	3	4	1	2
1	23	1	2	1	5	1	5	2	1	5	4	1	1	6	1	2	5	1	1	7	1	1	6	1	4	6	1	1	1	1	2	1	1	1	1	1	1	1	1	1	1	1	1	1
1	29	4	4	3	5	4	2	4	1	5	4	5	4	6	6	3	4	6	5	7	6	4	6	5	2	6	3	2	2	1	4	3	1	1	1	1	2	1	1	3	2	2	1	1
2	49	2	4	3	4	3	5	2	3	4	3	7	1	4	5	4	4	5	3	4	7	3	7	6	3	4	1	3	1	1	4	4	1	2	1	1	1	1	1	1	1	2	1	1
2	27	2	1	2	3	3	4	2	1	4	4	5	1	6	1	1	6	5	1	5	5	2	7	5	2	5	3	2	2	1	2	1	1	2	1	1	1	1	1	2	1	2	2	1
2	34	4	1	3	4	3	5	2	2	4	5	3	1	6	1	1	5	2	1	3	2	1	7	2	1	6	1	1	2	1	1	2	1	1	1	1	1	1	1	1	1	1	1	1
2	49	999	999	2	5	3	5	3	3	5	5	4	3	5	2	1	5	5	2	5	6	3	5	2	1	5	2	2	1	1	1	1	1	1	1	1	1	1	1	2	2	1	1	1
2	42	999	2	2	3	4	2	3	2	3	4	6	5	7	5	6	5	4	5	5	4	4	5	4	5	5	3	3	3	2	3	2	3	2	3	2	2	3	3	3	3	4	4	4
1	37	3	3	1	5	1	5	3	1	5	5	1	1	7	1	1	7	1	1	6	2	1	6	1	1	6	1	1	1	1	1	2	1	1	1	1	1	1	1	1	1	1	1	1
1	27	3	3	4	4	4	5	2	2	4	4	3	2	6	2	2	4	5	2	5	2	5	6	5	2	6	1	3	3	1	2	1	2	1	1	1	1	1	1	1	2	1	1	1
2	36	2	3	2	5	3	4	3	1	5	5	2	1	7	2	2	6	1	1	6	1	1	6	1	2	7	1	2	1	1	1	1	1	1	1	1	1	1	1	1	1	1	1	1
1	24	2	1	5	5	3	3	4	2	5	5	6	1	5	6	3	7	6	1	7	3	1	7	4	2	6	1	2	1	1	2	3	1	2	3	1	1	2	1	1	1	1	1	1
2	34	2	3	2	5	1	999	1	1	4	5	1	1	6	1	1	7	1	1	6	1	2	7	1	1	6	1	1	1	1	1	1	1	1	1	1	1	1	1	1	1	1	1	1
2	34	2	4	1	3	1	5	1	3	5	5	5	1	4	1	1	4	5	1	7	5	1	7	5	1	6	2	2	1	1	1	1	1	1	1	1	1	1	1	1	1	1	1	1
2	45	999	999	3	3	1	3	3	1	3	3	3	2	5	5	1	5	1	1	5	1	1	7	1	2	7	1	1	1	1	1	1	1	1	1	1	1	1	1	1	1	1	1	1
1	26	1	1	3	5	1	5	2	1	4	4	3	5	6	2	2	7	5	5	7	3	1	6	2	6	6	1	1	1	1	1	1	1	1	1	1	1	1	1	1	1	1	1	1
1	23	1	2	1	1	2	3	2	3	4	5	1	2	3	3	3	2	4	4	5	5	999	3	2	2	3	1	1	1	1	2	1	2	2	3	1	2	3	4	2	2	1	2	1
2	36	1	3	3	5	4	5	5	2	4	3	1	1	6	2	1	6	7	1	6	5	1	7	7	2	7	1	1	2	1	1	2	1	1	1	1	1	1	1	1	1	1	1	1
2	31	2	2	3	5	3	5	3	3	5	4	1	1	4	4	4	6	4	1	5	4	1	5	1	1	5	2	1	2	1	1	1	1	2	1	1	1	1	2	2	2	2	1	1
1	34	1	2	3	5	3	5	3	4	3	2	3	4	4	5	3	999	5	6	5	3	5	6	7	3	5	2	2	2	2	2	2	2	2	2	2	2	2	2	2	2	1	1	1
2	38	2	4	2	3	3	5	1	2	5	5	5	1	6	3	1	6	2	1	7	5	1	7	1	1	7	1	1	1	1	1	1	1	1	1	1	1	1	1	1	1	1	1	1
1	48	2	4	1	2	3	4	1	3	4	5	6	1	6	4	5	6	5	1	6	3	2	3	1	3	5	1	1	2	1	2	2	1	2	1	1	4	1	1	1	2	1	1	1
1	40	2	3	5	5	3	5	3	1	5	5	6	1	7	7	2	6	6	1	6	5	2	7	7	2	6	1	1	1	1	3	3	1	4	1	1	1	1	1	2	3	2	1	1
2	43	999	1	5	1	3	5	5	2	999	5	5	3	2	6	7	3	999	3	3	6	1	2	4	1	4	1	4	1	1	1	4	1	2	1	1	3	1	2	1	2	1	1	1
1	23	1	1	1	1	1	1	2	2	2	2	1	2	3	2	2	3	6	5	999	4	3	6	999	7	2	2	3	4	3	5	3	2	1	2	3	4	3	5	3	2	4	3	2
2	37	3	3	2	3	2	999	2	2	3	4	1	1	6	2	1	5	1	1	7	1	1	7	1	1	6	1	1	1	1	1	1	1	1	1	1	1	1	1	1	1	1	1	1
1	31	1	1	2	5	2	5	2	1	5	5	3	1	7	2	1	6	3	1	7	2	1	6	1	1	7	1	2	1	1	1	1	1	1	1	1	1	1	1	1	1	1	1	1
1	28	1	1	1	5	3	5	4	2	5	5	5	6	6	3	4	5	6	2	4	3	2	6	4	5	5	2	2	3	2	4	4	2	1	1	1	2	1	3	2	2	2	1	1
2	999	999	999	3	3	2	4	3	2	4	3	4	5	5	4	1	4	5	4	3	4	2	6	3	3	4	1	2	3	1	2	2	1	1	1	1	2	1	1	2	2	2	1	2
2	54	2	3	1	5	2	5	1	2	5	5	1	2	5	3	2	5	3	1	7	3	1	7	1	3	6	1	1	1	1	2	2	1	1	1	1	1	1	1	1	1	1	1	1
2	31	999	999	1	5	1	4	1	2	5	4	1	1	6	1	2	6	1	1	5	1	1	7	2	2	5	1	1	1	1	1	1	1	1	1	1	1	1	1	1	1	1	1	1
2	47	2	3	3	3	3	4	2	2	4	5	6	2	3	2	3	6	7	1	3	5	1	7	5	3	6	2	1	2	1	2	3	2	2	2	1	1	1	1	1	1	1	1	2
2	29	999	999	2	3	4	5	1	1	4	4	3	1	4	3	1	4	2	1	3	1	1	6	1	2	3	2	1	2	1	5	2	2	1	2	1	1	2	1	1	1	4	1	2
1	33	2	3	3	2	1	4	1	3	4	4	1	1	4	1	2	1	4	1	5	4	1	7	7	1	2	2	1	1	1	2	1	1	1	1	1	1	1	1	2	1	1	1	1
2	36	3	4	2	3	1	1	1	999	5	4	2	2	2	2	2	2	2	2	1	4	2	4	4	4	2	1	2	2	1	3	2	1	2	2	1	1	1	1	1	2	1	1	1
1	25	999	999	1	3	1	4	1	3	5	4	4	1	6	1	1	7	5	1	7	5	7	6	1	1	7	1	1	1	1	2	2	1	2	3	1	1	1	1	1	1	1	1	1
2	36	2	2	4	4	2	4	4	3	3	3	5	1	4	3	2	5	3	1	6	2	2	6	2	2	5	2	2	1	1	1	1	1	1	1	1	2	1	1	1	1	1	1	1
2	38	3	3	4	4	1	4	1	3	5	5	5	4	4	5	5	7	6	1	5	6	5	7	5	2	4	2	2	2	1	2	2	1	2	2	1	2	2	1	2	2	2	1	2
2	28	1	3	4	2	3	3	4	3	3	3	7	1	4	6	7	1	7	1	1	7	5	5	7	5	3	4	5	5	5	5	5	5	5	5	5	5	5	5	4	5	5	2	5
2	50	4	4	1	1	3	1	1	2	1	1	3	4	5	1	7	3	6	2	4	5	2	7	5	2	6	2	3	2	4	5	4	1	5	4	1	3	2	2	2	3	1	1	5
1	33	1	1	3	5	1	4	3	1	5	5	5	1	6	2	5	6	2	1	6	3	2	5	5	2	7	1	1	2	1	3	3	1	3	1	1	1	1	2	1	1	2	1	1
2	35	3	4	4	4	3	5	2	2	4	4	2	2	5	3	2	6	3	2	5	3	2	6	1	1	6	1	2	1	1	2	2	1	1	1	1	1	1	1	1	1	2	1	1
1	36	4	5	1	3	1	5	1	1	5	4	7	1	3	7	6	7	7	1	5	6	4	6	7	4	7	5	3	5	2	5	5	2	5	5	2	3	5	4	4	4	4	1	3
1	39	1	1	3	4	2	5	3	1	5	5	1	1	6	6	4	7	5	1	7	2	2	7	6	2	7	1	1	1	1	2	2	1	1	1	1	2	1	1	2	2	1	1	1
2	28	999	999	2	4	1	4	3	2	4	4	5	1	7	1	1	5	2	1	6	3	1	6	3	2	5	1	1	1	2	1	1	1	1	1	1	1	1	1	1	1	1	1	1
2	27	1	1	2	2	2	4	2	2	4	4	3	2	6	2	2	5	4	1	4	5	2	7	3	2	6	2	3	2	1	1	2	4	1	1	1	1	1	1	2	1	2	1	1
2	32	1	1	1	3	1	3	4	3	2	3	6	2	1	5	1	5	6	1	4	5	1	7	6	1	4	1	3	3	1	2	3	1	1	1	1	2	1	1	2	2	1	1	1
2	34	1	2	5	5	5	5	5	3	3	4	3	2	3	2	1	6	3	1	5	2	2	7	3	2	5	1	2	2	1	1	2	2	2	2	1	2	2	1	1	2	1	1	2
2	43	3	4	2	5	1	5	1	1	5	5	6	1	7	3	3	7	3	1	7	1	1	6	1	2	6	1	1	1	1	1	1	1	1	1	1	1	1	1	1	1	1	1	1
1	25	3	3	3	4	4	3	4	3	3	3	5	2	4	4	5	6	5	5	7	3	1	6	7	4	5	1	2	2	1	3	2	1	2	2	1	1	1	1	3	2	1	1	2
2	41	1	2	5	5	1	5	1	1	3	5	2	2	5	2	2	5	3	2	3	3	1	7	5	2	3	2	1	2	1	3	1	1	2	2	1	1	1	2	1	1	2	1	1
2	52	4	999	2	4	3	1	3	3	2	2	7	3	1	7	7	1	7	1	4	7	1	6	6	1	4	1	4	4	1	4	5	1	4	1	1	3	1	1	3	2	5	1	1
2	50	1	1	3	999	3	4	4	4	3	5	2	3	2	2	2	7	1	2	2	5	5	7	2	2	7	1	1	1	1	1	2	2	1	1	1	1	2	2	1	1	1	1	1
1	31	4	1	1	4	2	5	4	4	5	5	7	1	6	6	7	7	7	1	6	6	3	7	6	1	6	1	1	1	1	2	2	1	1	1	1	2	1	1	2	1	1	1	1
2	40	999	999	2	3	2	1	2	1	4	1	5	1	6	2	1	6	1	1	6	1	1	7	1	1	5	1	2	2	1	1	2	2	1	1	1	2	1	1	2	1	2	1	1
1	23	2	2	3	5	4	5	3	3	5	4	3	1	6	5	4	6	6	1	6	6	2	7	4	4	6	1	1	2	1	1	1	1	1	1	1	1	1	1	1	1	1	1	1
2	33	4	3	3	2	2	4	2	3	4	2	5	2	6	5	2	6	5	1	6	5	1	6	5	2	6	2	2	3	1	2	2	2	2	2	2	1	1	1	1	2	2	1	2
1	28	1	1	3	2	2	4	3	4	5	5	5	1	3	2	4	5	5	2	6	5	2	7	3	1	6	2	1	2	1	2	3	1	2	1	1	1	1	1	3	1	1	1	1
1	38	2	3	5	4	3	5	3	1	5	5	5	2	4	5	3	5	5	1	5	6	4	7	5	999	999	2	3	2	1	2	2	2	2	2	1	1	2	1	2	2	3	1	2
2	22	1	1	3	4	2	5	2	2	5	5	1	1	7	1	1	4	1	1	7	2	1	7	1	1	5	1	3	3	1	1	1	1	1	1	1	1	1	1	1	2	1	1	1
1	33	2	2	3	3	3	3	3	2	4	3	5	2	5	2	2	6	4	2	5	5	1	7	3	2	5	2	2	2	1	1	2	1	2	1	1	1	1	2	1	1	2	1	1
2	39	1	1	2	5	1	5	2	2	4	5	2	2	6	2	2	5	2	1	5	2	1	7	1	1	5	1	1	1	1	1	1	1	1	1	1	1	1	1	1	1	1	1	1
2	28	2	3	1	2	3	2	2	3	2	2	3	1	6	4	3	5	3	1	6	1	1	7	5	2	7	1	1	1	1	1	2	1	1	1	1	1	1	1	1	1	1	1	1
2	42	3	3	4	3	3	2	3	3	2	3	5	1	6	5	1	4	2	1	6	3	1	6	7	1	5	1	2	2	1	2	3	1	2	3	1	1	2	1	1	1	2	1	2
1	43	1	3	1	5	1	5	2	2	5	5	5	2	6	2	2	6	2	1	5	6	2	7	2	2	7	1	1	1	1	1	1	1	1	1	1	1	1	1	1	1	1	1	1
2	29	1	999	3	2	3	3	3	3	2	3	5	1	6	2	1	6	5	1	4	5	1	7	5	1	4	1	2	2	1	1	2	2	2	1	1	2	2	1	2	1	2	1	1
2	41	1	2	1	5	1	5	2	2	4	4	3	2	5	5	1	3	2	2	5	1	1	7	1	1	7	1	1	1	1	1	2	1	1	1	2	1	1	1	1	1	1	1	1
2	52	3	5	2	5	1	5	1	1	4	1	2	1	7	2	1	5	2	1	6	4	1	5	1	1	6	1	1	1	1	1	1	1	1	1	1	1	1	1	1	1	1	1	1
1	32	3	3	1	4	4	5	4	1	4	5	3	1	6	1	2	7	2	2	6	2	1	6	1	1	6	1	1	1	1	1	1	1	1	1	1	1	1	1	1	1	1	1	1
1	31	999	999	1	5	1	5	4	3	3	5	1	1	6	5	1	7	5	1	7	1	1	7	1	1	7	1	1	1	1	1	1	1	1	1	1	2	1	1	2	1	1	1	1
1	35	2	3	3	5	1	5	3	2	5	5	3	2	6	2	3	6	2	1	6	1	2	6	3	1	6	1	2	1	1	1	2	2	1	1	1	1	1	1	1	1	2	1	1
2	37	3	3	3	3	4	3	3	1	2	2	5	2	6	1	4	6	2	1	7	2	1	5	1	3	4	1	3	3	1	2	1	1	2	1	1	2	1	1	2	1	1	1	1
2	28	1	2	3	4	3	5	3	2	4	5	6	1	6	5	1	7	5	1	7	5	1	7	3	1	7	1	1	2	1	3	2	1	2	2	1	1	2	1	1	2	2	1	1
2	29	3	3	3	3	3	4	3	2	3	4	6	4	6	6	3	4	6	2	5	6	5	5	6	2	5	4	3	5	3	3	5	1	5	3	4	3	2	2	5	4	4	1	3
2	45	1	1	3	3	3	4	3	3	4	3	1	1	6	2	1	7	1	1	6	1	1	6	1	1	6	1	1	1	1	1	1	1	1	1	1	1	1	1	1	1	1	1	1
2	25	999	2	3	2	3	4	3	2	4	4	2	1	5	4	2	5	2	1	5	2	1	6	2	1	5	1	1	1	1	1	2	2	1	1	1	2	1	1	1	1	1	1	1
2	45	2	3	1	3	1	3	1	1	5	3	2	1	6	2	1	7	2	1	6	3	1	3	1	3	6	1	1	1	1	1	1	1	1	1	1	1	1	1	1	1	1	1	1
1	27	999	999	3	4	2	4	1	2	5	4	2	2	6	3	1	5	2	1	2	2	2	7	1	1	6	1	1	2	1	1	2	1	1	1	1	2	1	1	2	1	2	1	1
2	27	1	1	1	1	2	4	1	2	1	5	2	1	1	1	2	2	2	1	2	2	1	7	5	1	6	1	1	1	1	1	1	1	1	1	1	1	1	1	1	1	1	1	1
2	22	1	1	1	5	2	5	1	3	5	5	5	3	5	1	4	4	5	2	5	6	3	7	1	2	7	1	2	1	1	1	1	1	1	1	1	1	1	1	1	1	2	1	1
2	44	1	1	2	3	999	999	3	999	4	5	3	4	5	5	3	5	5	2	6	3	2	5	3	1	5	1	2	2	1	2	3	1	2	2	1	3	1	2	3	2	2	1	2
2	44	2	3	1	5	1	3	1	1	1	5	2	1	5	1	2	7	4	2	6	1	1	7	1	1	6	1	1	1	1	1	1	1	1	1	1	1	1	1	1	1	1	1	1
2	44	3	3	1	4	1	5	2	2	4	4	5	1	6	4	2	6	4	1	5	4	2	7	2	2	7	2	2	3	2	5	5	2	3	3	2	2	2	2	1	2	2	1	2
2	46	2	2	999	5	1	5	1	1	5	5	2	3	7	1	999	7	1	1	7	3	1	7	1	3	7	2	1	1	1	1	1	1	1	1	1	1	1	1	1	1	1	1	1
2	31	4	4	3	5	3	5	2	5	2	5	5	1	6	5	1	7	2	6	7	2	1	7	3	1	7	1	4	5	1	5	5	5	5	5	1	3	5	1	5	5	3	1	5
2	26	3	3	1	4	2	4	2	1	5	5	5	1	6	2	1	6	2	2	6	3	1	7	1	2	6	1	2	1	1	1	1	1	1	1	1	1	1	1	1	1	1	1	1
2	35	2	2	3	3	4	4	4	4	4	4	5	3	4	2	4	4	6	1	4	4	4	7	5	1	5	2	2	3	1	3	3	2	2	2	1	3	2	1	3	3	3	1	2
2	26	2	2	2	3	2	4	3	3	4	4	4	2	5	5	4	5	4	1	5	5	2	7	4	4	6	1	1	1	1	1	1	1	1	1	1	1	2	1	2	1	2	1	1
2	46	3	3	1	5	2	5	2	2	5	4	3	1	5	2	7	5	2	1	6	2	1	6	1	2	6	1	1	1	2	2	1	2	2	1	1	1	1	1	1	1	1	1	1
2	37	3	3	4	3	3	4	3	4	4	4	2	1	5	5	1	3	1	1	5	1	1	7	2	1	6	1	2	2	1	3	2	1	3	1	1	2	1	1	1	1	1	1	1
2	32	2	3	2	2	3	4	1	1	1	1	1	1	2	2	1	2	2	1	1	1	1	5	2	2	1	1	1	1	1	2	2	1	1	1	1	1	1	1	1	1	1	1	1
2	31	2	1	2	4	1	4	3	4	2	4	1	1	6	6	1	6	3	2	7	3	1	7	4	1	6	1	1	1	1	1	2	1	1	1	1	1	1	1	1	1	1	1	1
1	23	999	999	3	5	2	5	1	2	3	5	1	1	6	5	7	4	7	3	4	7	1	7	1	1	7	1	1	1	1	1	2	1	1	1	1	1	2	1	2	1	1	1	1
2	30	4	4	1	5	1	5	1	1	5	5	2	1	7	1	1	7	1	1	5	1	1	6	5	1	7	2	2	2	1	1	2	2	2	2	1	1	2	1	1	1	1	1	1
1	31	4	5	3	5	1	5	1	1	4	5	2	4	6	1	2	7	3	1	3	2	2	4	2	2	6	1	1	1	1	1	1	1	1	1	1	1	1	1	1	1	1	1	1
2	27	1	1	3	5	1	5	1	1	5	5	7	1	6	5	1	6	7	1	6	2	1	7	1	1	6	1	1	2	1	1	1	1	1	1	1	1	1	1	1	1	1	1	1
2	52	999	999	3	4	2	3	2	2	4	4	5	1	4	5	2	5	5	1	6	5	2	7	1	1	5	2	1	4	1	3	4	1	2	2	1	2	2	1	2	2	1	1	2
1	48	4	3	2	5	1	5	1	1	5	5	6	1	6	1	2	7	5	1	4	5	1	5	1	1	5	2	2	2	1	2	2	2	2	2	1	1	2	1	1	1	2	1	2
2	41	2	1	3	3	3	4	2	3	3	4	5	4	5	5	2	5	5	1	4	3	1	7	6	1	3	1	2	999	1	2	2	1	3	1	1	1	1	1	3	1	1	1	1
2	28	999	2	1	5	1	4	2	4	4	4	5	1	5	1	2	4	5	2	6	6	1	7	4	2	5	1	2	3	1	3	2	1	2	2	1	2	1	1	2	2	3	1	1
1	32	3	4	2	5	2	5	2	3	5	5	3	1	6	3	2	6	2	2	6	3	1	6	2	3	6	1	1	1	1	1	1	1	1	1	1	1	1	1	1	1	1	1	1
2	31	1	1	3	3	4	3	2	4	3	2	3	1	3	6	2	4	6	2	4	6	2	6	5	2	3	1	999	3	1	2	2	1	3	3	1	3	1	1	3	3	2	1	2
1	43	4	2	1	1	1	3	1	1	3	3	4	2	6	1	4	6	4	4	4	3	2	2	4	3	5	1	1	1	2	1	1	2	1	1	1	1	1	2	1	1	1	1	1
2	32	3	2	2	4	1	5	2	1	5	5	5	1	7	6	1	6	5	1	6	6	4	7	3	1	7	3	2	2	1	2	2	1	2	1	1	1	1	1	1	3	3	1	1
2	43	3	3	1	2	1	3	1	1	1	2	1	1	6	3	1	7	2	1	5	2	1	7	1	1	7	1	2	1	1	1	2	1	1	1	1	1	1	1	1	1	1	1	1
1	33	2	3	2	5	5	5	3	1	4	5	1	2	7	2	1	6	2	1	2	1	1	6	2	2	7	1	2	2	1	3	3	1	2	1	1	1	1	1	1	1	1	1	1
1	29	3	2	3	3	2	3	4	3	3	3	3	1	4	6	5	5	5	3	2	5	2	6	6	3	2	1	2	2	1	2	2	1	2	1	2	2	2	1	1	1	1	2	2
2	63	4	2	1	5	1	4	1	1	5	5	2	1	6	1	2	6	5	1	6	5	1	7	2	1	7	1	1	1	1	1	1	1	1	1	1	2	1	1	2	1	1	1	1
1	34	2	3	5	4	5	3	5	5	3	4	7	1	7	7	4	6	7	2	5	7	1	7	7	1	7	4	3	5	2	5	5	3	5	5	2	1	5	3	2	3	4	1	1
2	35	3	4	3	4	3	4	4	2	4	4	5	3	999	3	2	6	5	1	6	5	2	6	4	2	7	2	2	2	1	1	1	2	1	1	1	1	1	1	1	1	2	1	1
1	40	999	3	3	3	2	4	2	2	3	3	3	2	6	2	2	5	2	1	5	1	1	6	1	1	7	2	1	1	1	1	1	1	1	1	1	1	1	1	1	1	1	1	1
2	45	1	2	4	5	3	4	3	2	3	3	6	5	4	4	5	6	7	4	3	6	3	5	2	2	3	1	2	1	1	2	1	1	1	1	1	1	1	1	1	1	1	1	1
1	22	1	1	1	2	2	4	2	3	4	4	2	2	3	4	3	5	2	1	4	3	2	7	1	1	6	1	1	1	1	1	1	2	1	1	1	1	1	1	1	1	1	1	1
1	42	1	1	4	5	3	5	2	2	5	5	4	3	5	5	1	4	2	1	6	2	1	6	5	2	6	1	2	2	1	2	2	1	2	2	1	2	2	1	2	2	1	1	1
1	25	1	1	3	3	4	3	4	2	4	4	3	1	6	1	1	6	1	1	7	1	1	7	1	2	1	2	2	2	1	2	2	1	2	1	1	1	1	1	1	2	1	1	1
2	41	999	999	999	999	999	999	999	999	999	999	5	1	6	5	1	7	3	1	6	5	2	6	4	2	7	1	2	2	1	1	2	2	2	1	1	1	1	2	1	2	1	1	1
2	32	1	2	4	1	5	5	5	2	3	5	5	1	6	7	1	5	5	6	6	6	1	7	5	6	3	1	4	5	4	1	5	2	2	1	1	1	1	1	1	3	1	1	1
1	52	4	3	3	5	2	5	4	1	5	5	5	1	7	5	2	6	3	1	7	3	2	6	5	2	6	1	2	2	1	2	1	1	2	1	2	1	1	1	1	1	1	1	1
1	25	999	999	2	4	4	5	3	1	4	5	5	3	6	2	2	5	3	3	5	4	1	6	1	1	5	1	1	1	2	1	1	1	1	1	1	1	1	1	1	1	1	1	1
2	47	4	2	2	4	2	5	1	2	4	4	5	1	6	2	1	6	3	1	6	5	1	5	2	2	6	1	2	1	1	1	1	1	1	1	1	1	1	1	1	1	2	1	1
1	42	3	4	1	4	1	3	1	2	4	3	4	1	4	3	1	5	3	1	6	2	1	7	2	2	5	1	1	1	1	1	1	1	1	1	1	1	1	1	1	1	1	1	1
2	36	4	4	3	3	3	5	4	4	2	4	5	6	5	6	2	5	4	1	5	5	2	5	6	3	6	2	1	2	1	2	2	3	2	1	1	1	2	1	2	2	1	1	1
2	30	3	2	3	5	3	999	2	1	5	5	3	2	2	1	2	7	2	2	7	2	1	6	1	1	6	1	2	2	1	1	1	1	1	1	1	1	1	1	1	1	2	1	1
2	34	1	2	3	5	4	4	3	4	5	5	5	2	6	2	3	5	3	2	6	2	2	5	4	2	5	2	1	1	1	1	1	1	1	1	2	1	1	1	1	1	2	1	1
2	51	3	2	1	1	1	5	1	2	5	5	1	2	6	1	2	7	2	1	6	1	5	7	1	3	5	1	2	1	1	1	2	1	1	2	1	1	1	1	1	1	1	1	1
2	43	2	3	4	2	3	5	3	4	3	4	7	4	6	7	5	5	7	1	3	7	2	999	6	1	6	1	3	3	1	4	4	2	3	3	1	3	3	1	2	2	2	1	2
2	35	4	3	3	5	2	4	1	2	4	4	5	1	6	2	1	6	2	1	6	2	1	6	5	1	6	2	1	1	1	2	1	1	1	1	1	1	1	1	1	1	1	1	1
2	43	2	3	3	4	3	5	3	2	4	5	4	2	6	2	4	6	4	2	7	5	1	6	2	1	6	1	1	1	1	1	1	2	1	1	1	1	1	1	1	1	1	1	1
2	44	2	3	3	4	2	5	2	2	4	5	2	1	6	1	1	7	4	5	4	5	1	7	1	1	6	1	1	1	1	1	2	1	1	1	1	1	1	1	1	1	1	1	1
2	37	1	1	1	3	3	4	2	1	2	2	1	1	6	1	1	6	1	1	5	2	1	7	1	1	6	1	1	1	1	1	1	1	1	1	1	1	1	1	1	1	1	1	1
2	31	999	1	3	5	2	3	3	3	3	3	3	1	5	2	1	6	1	1	6	1	1	7	2	2	6	1	1	1	1	1	1	1	1	1	1	1	1	1	1	1	1	1	1
2	53	4	4	1	4	1	5	3	2	4	4	1	1	6	6	2	3	2	1	4	2	6	7	6	1	7	1	1	1	1	1	1	1	1	1	1	1	1	1	2	1	1	1	1
1	23	999	999	3	3	3	3	4	2	3	2	4	4	4	4	3	4	3	4	3	4	3	2	3	3	4	2	2	2	2	2	2	2	2	2	2	2	2	2	1	1	1	1	1
2	23	1	2	2	5	2	4	1	1	5	5	3	3	6	5	2	6	1	1	7	2	2	6	3	3	6	1	2	1	1	1	1	1	1	1	1	1	1	1	1	1	1	1	1
2	50	4	4	1	1	1	4	1	1	5	5	4	1	6	2	5	7	1	1	7	4	1	7	4	1	6	2	2	2	1	1	2	2	2	2	2	1	1	1	1	1	1	1	1
1	45	2	2	3	5	1	5	2	3	2	4	1	2	7	1	4	2	5	3	5	1	1	6	1	1	6	1	1	1	1	1	1	1	1	1	1	1	1	1	1	1	1	1	1
1	999	4	3	2	5	3	5	2	3	5	5	4	2	5	3	3	4	3	2	5	4	2	5	3	4	6	1	2	1	1	1	1	1	1	1	1	2	1	1	1	1	1	1	1
1	53	1	1	2	4	1	4	3	3	5	4	5	4	6	5	5	6	5	4	6	6	1	7	4	2	6	2	1	2	2	2	2	1	1	1	1	1	1	1	2	2	2	1	1
1	29	4	3	2	4	4	4	4	4	3	4	5	5	4	6	5	4	4	3	4	5	2	5	3	3	5	1	1	2	1	2	3	1	1	1	1	1	2	1	1	2	2	1	1
2	29	3	4	3	5	3	5	3	3	4	5	1	2	6	2	3	5	2	1	5	2	2	5	2	2	6	2	1	1	1	1	2	2	1	1	1	1	1	1	1	1	1	1	1
2	35	3	2	3	5	1	5	1	1	5	5	1	1	7	999	1	6	1	1	6	1	1	7	1	2	7	1	1	1	1	1	1	1	1	1	1	1	1	1	1	1	1	1	1
2	39	4	3	3	5	1	5	1	1	5	5	2	1	6	5	2	7	2	1	7	5	1	7	5	2	7	2	3	2	1	1	2	5	1	1	3	1	1	2	1	1	2	1	1
2	41	1	1	3	3	3	5	3	3	3	3	2	1	7	2	1	7	3	1	7	2	1	7	4	1	6	1	1	2	1	2	2	1	1	1	1	3	1	1	2	1	1	1	1
2	30	999	999	1	5	3	5	1	1	5	5	1	2	6	1	1	7	2	1	4	1	1	7	1	1	6	1	1	1	1	1	2	1	1	1	1	1	1	1	1	1	1	1	1
2	31	4	3	2	5	2	5	3	2	5	5	3	1	5	3	2	6	5	1	7	2	2	7	2	2	6	2	3	2	1	3	2	4	3	4	1	3	4	1	2	1	4	1	1
2	37	3	4	3	3	3	4	2	3	3	3	3	2	3	2	2	6	4	1	3	5	1	6	4	2	5	1	1	1	1	1	2	1	1	1	1	1	1	1	1	2	1	1	1
1	26	1	1	2	4	3	3	4	4	3	2	5	4	4	2	3	4	3	3	3	3	3	6	6	3	5	1	999	1	3	2	3	2	3	3	1	2	2	1	2	2	2	1	2
2	44	1	4	5	5	2	5	1	2	5	5	4	1	6	2	1	6	5	3	6	4	2	6	4	2	5	1	4	3	1	1	3	2	2	4	2	2	3	1	3	3	1	1	3
1	31	2	3	3	4	3	999	2	2	3	4	3	1	6	2	1	4	2	1	5	2	2	5	2	1	6	1	3	2	2	2	1	1	1	1	1	1	1	2	2	1	1	1	1
2	26	4	4	1	2	1	1	2	2	2	2	1	2	4	3	1	5	1	1	2	2	1	6	2	3	6	1	1	2	1	1	2	1	1	1	1	1	1	1	1	1	1	1	1
2	999	999	999	3	3	2	4	3	3	4	3	5	2	6	2	1	5	5	1	5	2	1	6	3	1	6	1	4	4	1	3	3	3	3	2	2	2	1	2	2	2	2	1	1
1	31	3	1	5	3	5	1	5	3	3	1	7	1	4	1	1	3	3	1	7	3	1	5	1	3	1	1	1	1	1	1	1	1	1	1	1	1	1	1	1	1	1	1	1
2	31	1	1	3	4	3	5	3	2	3	3	5	1	6	2	2	6	3	2	5	5	1	999	1	1	6	1	1	2	1	1	1	1	1	1	1	1	1	1	2	1	1	1	1
2	31	4	2	3	2	3	999	5	3	5	3	5	1	2	3	2	5	5	1	5	5	1	7	5	1	4	1	2	2	1	1	3	1	2	1	1	2	2	1	2	1	1	1	1
2	49	4	1	3	2	3	1	5	5	3	2	3	4	5	2	1	4	1	2	5	1	1	6	5	2	3	2	3	2	1	1	2	2	2	1	1	2	1	2	2	1	1	1	1
2	30	1	1	2	3	3	3	2	2	3	3	3	1	6	5	2	5	4	1	7	3	1	6	3	2	5	1	3	1	1	1	2	1	1	1	1	1	1	1	1	1	1	1	1
2	39	1	1	2	2	2	5	1	2	2	4	1	1	6	2	1	1	1	1	1	7	7	7	1	7	1	1	1	2	1	1	2	1	1	1	1	1	1	1	1	1	1	1	1
1	34	4	4	3	2	1	5	2	1	3	5	5	1	7	5	2	7	6	2	7	5	3	7	5	1	7	1	3	3	2	2	3	5	4	2	1	1	1	1	1	1	1	1	1
2	37	2	3	4	1	4	3	4	3	5	5	7	1	3	4	3	5	6	1	4	5	2	7	1	1	6	1	2	1	1	999	2	1	1	1	1	1	1	1	1	1	1	1	1
2	24	999	999	1	4	3	3	4	3	2	2	5	2	6	4	2	6	5	2	6	5	3	6	5	2	5	2	2	2	2	5	3	3	4	5	2	3	3	2	4	3	4	4	4
1	46	999	999	3	5	1	5	1	1	5	5	2	1	7	5	4	4	2	1	7	3	3	7	5	2	7	1	3	3	1	5	4	2	3	4	1	1	2	1	2	3	2	1	2
2	35	1	1	3	4	3	4	2	2	3	4	5	3	4	3	5	5	5	1	5	6	1	7	2	2	5	1	2	1	1	1	1	1	2	1	1	1	1	1	1	1	1	1	1
2	27	1	3	3	1	1	4	3	3	5	3	3	1	6	1	2	4	3	3	3	3	3	7	2	2	6	1	3	3	1	3	4	1	3	1	1	2	1	4	2	1	4	1	1
2	42	999	999	4	5	1	5	1	4	5	5	5	1	6	1	1	7	4	1	7	3	1	7	1	1	7	1	1	1	1	1	1	1	1	1	1	1	1	1	1	1	1	1	1
1	25	1	2	1	2	3	5	2	4	4	5	5	2	6	2	1	5	2	2	5	5	1	7	5	1	6	2	1	1	1	1	2	1	2	1	1	1	1	1	1	1	1	1	1
2	35	4	4	1	5	1	5	1	1	4	5	1	1	7	1	1	6	1	1	6	5	1	7	1	1	6	1	1	1	1	2	2	1	1	1	1	1	1	1	1	1	1	1	1
1	33	1	3	4	3	4	4	3	2	3	4	5	2	5	5	2	4	5	3	3	6	2	5	7	2	5	1	3	3	2	5	3	2	5	4	1	4	5	2	4	1	4	1	4
2	30	2	2	3	4	3	4	4	4	3	4	6	3	6	4	4	6	5	3	6	5	3	6	6	4	7	3	3	3	3	3	3	3	3	3	3	3	3	3	2	3	3	1	2
1	48	4	4	4	5	1	5	1	1	4	5	2	2	6	1	2	6	2	1	6	6	2	7	2	3	6	1	1	2	1	1	1	2	1	1	1	1	1	1	1	1	1	1	1
1	32	3	5	2	4	2	5	3	2	4	5	6	4	7	5	5	6	6	3	3	5	5	5	5	5	5	4	4	3	4	4	4	3	4	4	3	4	4	3	4	3	4	4	3
1	35	1	3	3	4	1	5	2	2	5	5	1	1	6	3	1	5	1	1	6	2	1	7	1	1	6	1	1	1	1	1	1	1	1	1	1	1	1	1	1	1	1	1	1
2	35	3	3	3	5	2	5	2	2	5	5	2	1	6	1	2	7	3	1	5	1	2	7	2	1	7	1	1	1	1	1	1	1	1	1	1	1	1	1	1	1	1	1	1
2	35	3	3	3	3	1	3	1	1	3	3	1	2	6	6	2	5	1	1	6	1	1	5	1	2	5	1	1	1	1	1	1	1	1	1	1	1	1	1	1	1	1	1	1
2	999	999	5	1	1	1	3	1	1	3	3	1	1	6	1	3	2	1	2	5	1	2	5	5	3	4	1	1	1	1	1	1	1	1	1	1	1	1	1	1	1	1	1	1
2	35	1	1	4	4	2	4	2	2	4	4	3	4	6	3	3	6	3	3	6	3	3	6	3	3	6	2	1	1	1	1	1	1	1	1	1	1	1	1	1	1	1	1	1
2	999	3	2	3	1	1	1	3	1	3	3	5	1	2	3	1	1	1	1	5	1	1	2	2	1	3	2	1	1	1	1	1	1	1	1	1	1	1	1	1	1	1	1	1
1	24	2	1	3	4	2	4	2	2	4	4	4	2	6	6	2	6	2	1	6	2	2	6	2	3	6	1	1	1	1	2	2	2	2	1	1	2	1	1	2	2	1	1	1
2	36	1	1	4	4	2	3	2	2	4	4	3	3	6	3	3	6	3	3	6	3	3	6	3	6	6	2	3	3	1	1	1	1	1	1	1	1	1	1	1	1	1	1	1
2	27	1	1	1	5	1	3	1	1	5	5	1	1	7	1	1	7	1	1	6	1	1	6	1	1	5	1	1	1	1	1	1	1	1	1	1	1	1	1	1	1	1	1	1
2	54	1	1	1	1	2	3	2	3	3	3	1	1	1	1	1	1	1	1	1	1	1	1	1	1	1	1	1	1	1	1	1	1	1	1	1	1	1	1	1	1	1	1	1
1	21	2	2	2	5	2	5	1	1	5	5	3	2	6	1	1	7	2	1	7	2	1	7	1	2	6	1	1	1	1	1	1	1	1	1	1	1	1	1	1	1	1	1	1
1	35	2	4	3	4	1	5	2	2	4	4	4	2	6	6	4	4	5	3	3	6	4	6	6	2	4	2	5	4	3	3	3	3	3	4	3	3	3	3	3	3	3	1	3
1	40	4	3	3	4	1	4	4	3	3	4	6	1	6	3	4	5	5	2	5	6	2	6	5	1	7	3	3	4	3	4	4	3	3	3	1	3	3	999	2	1	1	1	2
1	24	2	3	5	5	2	5	3	2	5	5	4	1	7	1	1	7	6	1	7	4	1	7	5	1	7	1	1	3	1	3	3	2	2	3	1	2	3	1	1	3	1	1	1
1	999	2	3	1	1	1	5	1	1	5	5	1	1	7	1	1	7	1	1	7	1	1	7	1	1	7	999	1	1	1	1	1	1	1	1	1	1	1	1	1	1	1	1	1
2	48	2	1	3	3	2	5	1	1	5	5	7	1	7	4	1	4	7	1	6	6	1	6	6	1	6	1	2	2	2	2	3	1	2	1	1	1	1	1	2	2	1	1	1
1	27	1	3	4	5	3	5	4	3	3	5	1	3	4	2	2	7	1	3	7	2	999	5	1	4	5	1	1	1	1	3	1	1	1	1	1	1	1	1	1	1	1	1	1
1	59	3	4	3	4	2	3	2	2	4	4	4	3	5	5	5	5	3	1	5	2	1	4	1	2	5	1	1	1	1	1	1	3	1	1	1	1	1	1	1	1	1	1	1
2	32	1	1	3	3	999	3	4	3	3	3	3	1	4	6	1	5	6	3	4	2	3	7	6	2	7	1	1	1	1	2	2	1	2	3	1	2	3	1	2	2	2	1	3
2	38	3	2	1	999	1	999	999	2	1	1	1	2	1	4	1	1	1	3	5	999	5	4	5	6	7	1	2	1	1	1	1	2	1	2	1	2	2	1	4	4	2	1	1
1	39	3	4	2	3	2	4	2	1	4	5	5	3	6	5	1	6	5	1	6	3	3	6	4	2	6	2	2	2	3	3	3	2	3	3	2	2	2	2	2	2	2	1	2
1	30	1	3	2	2	2	4	2	2	4	4	3	3	6	3	5	6	2	2	4	5	3	5	6	2	5	1	1	1	1	1	1	2	2	1	1	1	2	1	2	1	1	1	1
2	34	2	3	5	5	4	4	1	1	5	4	2	1	7	5	1	6	2	1	2	5	2	6	2	2	2	1	1	1	1	1	1	1	1	2	1	1	2	1	1	1	1	1	2
1	23	3	2	1	5	3	5	1	1	5	5	5	1	6	6	999	3	5	1	5	5	1	5	5	2	6	1	1	1	1	1	1	1	1	1	1	1	1	1	1	1	1	1	1
1	25	1	2	3	2	3	4	2	3	4	5	2	3	6	2	2	6	5	2	6	5	2	7	2	5	6	2	2	2	1	2	2	1	1	1	1	1	1	1	1	1	2	1	1
1	48	3	3	3	4	3	5	3	2	4	5	7	2	6	6	3	5	5	1	4	5	5	6	5	5	6	3	2	1	1	2	2	3	3	2	2	2	2	1	2	3	3	1	2
2	27	1	1	3	3	4	4	4	4	4	4	2	1	7	1	1	7	1	1	7	1	1	7	1	1	6	1	1	1	1	1	1	1	1	1	1	1	1	1	1	1	1	1	1
1	53	2	1	4	3	3	1	2	2	2	2	2	5	5	5	5	5	5	3	6	6	5	6	6	3	6	1	1	1	1	1	2	1	2	1	1	1	1	1	1	1	1	1	1
1	46	1	3	3	3	3	4	3	3	3	4	4	3	5	5	3	6	4	3	5	3	2	6	5	4	5	1	1	1	1	2	2	1	2	1	1	1	1	1	1	2	1	1	1
1	30	2	4	2	3	3	3	3	3	5	5	1	1	5	4	1	5	4	3	5	3	1	5	1	1	5	1	1	1	1	1	1	1	1	1	1	1	1	1	1	1	1	1	1
1	23	1	2	1	5	1	5	1	5	5	5	4	1	7	4	1	7	1	1	7	1	1	7	1	1	7	1	1	1	1	1	1	1	1	1	1	1	1	1	1	1	1	1	1
1	31	3	4	3	1	2	4	2	2	5	5	6	2	6	2	2	6	6	1	5	6	3	6	3	2	6	1	2	3	1	1	1	1	1	3	1	2	2	1	3	2	1	1	3
2	48	2	3	1	4	2	4	999	1	5	4	5	2	2	5	2	6	5	2	5	5	1	7	4	2	6	1	2	2	1	2	1	1	1	1	1	1	1	1	1	1	2	1	1
1	27	4	3	3	2	2	4	2	2	2	2	3	2	6	2	2	6	2	2	6	2	2	6	1	2	6	1	1	1	1	1	1	1	1	1	1	1	1	1	1	1	1	1	1
1	999	3	4	3	3	4	3	1	2	3	4	5	3	4	6	3	4	2	2	4	3	2	5	5	2	4	1	1	1	1	1	1	1	1	1	1	1	1	1	1	1	1	1	1
1	40	1	1	1	5	4	4	4	1	3	3	5	2	2	5	6	5	5	1	6	5	2	6	5	2	5	1	2	2	1	2	2	1	2	2	1	2	1	1	2	2	2	1	2
1	38	1	3	3	4	1	5	2	3	4	4	5	4	6	2	4	6	4	1	7	4	2	7	6	4	6	1	3	4	2	4	4	2	3	2	1	3	3	4	3	4	3	2	2
2	50	4	3	1	1	1	1	3	2	2	2	2	6	6	3	1	6	2	1	6	2	2	6	2	2	6	1	1	1	1	2	2	1	1	1	1	1	1	1	1	1	1	1	1
2	35	2	3	3	3	2	4	3	2	4	4	3	2	2	3	2	6	3	1	6	3	2	7	3	3	6	2	1	1	1	2	2	2	2	2	1	1	2	1	1	1	1	1	1
1	33	2	3	3	2	3	4	3	3	4	4	3	5	3	5	5	6	3	5	5	3	5	6	5	5	5	2	3	2	3	2	3	2	3	2	3	3	1	1	1	1	1	1	1
1	25	1	1	3	2	3	4	2	2	4	4	3	1	6	3	1	3	1	1	6	3	1	6	2	1	3	1	1	1	1	1	1	1	1	1	1	1	1	1	1	1	1	1	1
2	45	1	1	2	5	2	4	2	1	5	3	5	1	5	3	2	4	3	1	6	3	1	6	1	1	4	1	1	1	1	1	1	1	1	1	1	1	1	1	1	1	1	1	1
1	36	4	1	1	5	2	5	1	2	5	5	5	1	4	1	5	6	3	1	6	3	2	7	1	1	6	2	2	2	1	1	2	2	1	1	1	1	2	1	1	2	1	1	1
1	33	2	2	3	4	2	1	2	1	5	4	6	1	7	6	1	7	6	1	7	7	2	7	2	2	7	2	2	3	1	2	2	1	2	3	1	2	2	2	2	2	2	1	2
2	35	3	3	2	3	3	3	3	4	2	3	4	3	5	4	2	5	2	1	5	2	3	7	5	3	5	2	2	3	2	2	2	1	2	2	1	2	2	1	1	2	2	1	2
2	50	2	4	3	5	5	5	5	3	5	5	3	1	6	1	1	5	1	1	5	1	1	7	2	1	7	1	1	1	1	1	1	1	1	1	1	1	1	1	1	1	1	1	1
2	39	999	1	1	5	1	5	1	1	5	5	1	5	7	5	1	6	2	1	6	2	1	6	1	2	7	1	1	1	1	1	1	1	1	1	1	1	1	1	1	1	1	1	1
1	28	2	3	4	4	4	4	4	4	4	3	5	3	6	5	1	5	2	1	5	3	2	7	4	1	6	1	2	2	1	1	1	1	2	1	1	2	1	1	2	1	1	1	1
2	39	2	3	3	4	2	5	2	3	4	4	6	3	5	3	4	5	7	2	4	7	3	5	7	2	5	3	4	3	3	5	3	3	4	3	3	1	2	3	2	5	4	1	3
2	31	1	1	2	2	2	4	3	1	4	5	3	2	6	6	3	6	3	2	5	5	2	6	5	2	5	1	1	2	1	2	2	2	1	2	1	2	1	1	2	1	1	1	2
1	43	999	999	1	1	3	5	2	2	3	3	1	4	5	6	7	7	5	999	5	5	6	7	1	3	6	1	1	1	1	1	1	1	1	1	1	2	1	1	2	1	1	1	1
2	42	4	5	2	3	2	4	2	2	3	3	4	1	5	3	3	5	5	1	4	3	2	5	3	3	5	2	2	2	1	1	2	2	2	2	2	2	2	2	4	3	3	1	2
2	31	2	3	1	1	2	5	3	1	4	5	2	1	6	1	2	6	5	1	6	4	2	7	2	2	6	1	1	2	1	2	1	1	1	1	1	1	1	1	1	1	1	1	1
2	42	1	1	3	4	4	4	2	1	5	4	3	1	5	5	1	6	5	1	6	6	1	6	2	1	6	1	1	1	1	2	2	2	1	1	1	2	1	1	1	1	1	1	1
2	45	3	999	3	3	2	4	2	2	4	4	5	2	6	3	3	6	4	1	7	3	3	6	5	2	6	2	1	1	1	1	3	2	2	1	2	1	1	1	2	1	2	1	1
1	32	1	1	5	3	3	4	3	3	4	4	5	1	6	4	1	6	2	1	6	1	1	6	1	1	6	1	1	1	1	1	1	1	1	1	1	1	1	1	1	1	1	1	1
1	39	2	2	1	3	2	5	1	1	5	5	1	1	5	5	3	3	1	1	7	7	1	5	1	3	6	2	1	1	3	1	1	3	1	1	1	1	1	1	1	1	1	1	1
1	39	1	1	3	4	2	4	3	2	4	4	3	1	5	2	2	5	3	1	3	3	2	5	1	3	5	1	1	2	1	1	2	1	2	1	1	3	1	1	2	1	1	1	1
1	51	2	4	4	4	2	5	2	2	5	4	3	2	6	5	2	6	2	1	6	2	2	6	2	2	6	1	2	1	1	1	1	1	1	1	1	1	1	1	1	1	1	1	1
1	31	2	4	3	4	3	4	4	4	3	4	5	1	5	6	1	6	5	1	5	6	1	7	5	2	6	1	2	4	1	3	4	1	4	4	1	4	4	1	4	4	4	1	4
2	33	3	2	3	4	1	4	2	3	5	4	1	1	6	6	1	7	5	1	6	6	3	7	6	5	6	1	1	1	1	1	2	2	3	2	1	1	1	1	2	2	2	2	2
2	44	999	1	1	2	2	5	2	2	4	5	6	1	5	5	2	6	6	1	5	6	1	7	2	2	6	1	1	2	1	3	2	1	2	1	1	1	1	1	1	1	2	1	1
2	28	1	2	3	4	4	3	3	3	4	2	3	2	6	999	2	5	5	1	6	5	1	7	5	2	4	1	1	1	1	3	2	1	2	1	1	1	1	1	1	1	1	1	1
2	30	1	1	1	5	2	5	1	2	5	5	2	1	6	2	2	7	2	1	6	2	1	7	2	2	6	1	1	2	1	1	2	2	1	1	1	1	1	2	1	1	1	1	1
1	28	4	2	999	5	999	5	1	1	5	5	1	1	3	1	1	7	1	1	7	1	1	7	1	1	6	1	1	1	1	1	1	1	1	1	1	1	1	1	1	1	1	1	1
1	28	1	1	4	3	3	4	4	2	3	4	4	2	5	5	4	5	2	4	6	3	3	6	3	3	6	2	1	2	2	3	3	1	2	1	1	2	1	1	2	2	2	1	1
2	31	2	2	3	3	3	2	3	3	4	4	4	1	5	2	1	5	5	1	6	5	1	7	4	2	6	2	2	2	1	1	2	2	1	2	1	1	1	1	1	1	1	1	2
2	36	1	1	3	4	2	4	2	2	4	4	2	2	6	2	2	6	2	2	5	2	1	6	2	2	6	2	1	2	1	1	2	1	1	1	1	1	1	1	1	1	2	1	1
2	31	1	4	3	3	3	3	2	2	4	3	4	2	4	5	5	4	4	1	4	4	2	6	5	3	3	4	3	3	1	4	4	1	4	3	3	2	2	1	2	1	2	1	1
2	42	1	1	1	4	2	5	1	2	4	5	5	1	6	2	1	6	2	1	6	3	1	7	1	1	6	1	1	1	1	1	1	1	1	1	1	1	1	1	1	1	1	1	1
2	26	3	2	3	4	1	5	1	1	5	5	5	1	6	5	2	5	3	1	3	3	2	7	4	1	6	1	1	1	1	1	2	1	1	1	1	2	1	1	2	1	1	1	1
2	30	1	2	1	4	3	3	2	2	3	3	2	1	6	1	1	6	1	1	4	1	1	7	1	1	5	1	1	1	1	1	3	1	1	1	1	1	1	3	1	1	1	1	1
999	999	999	999	999	999	999	999	999	999	999	999	6	1	6	4	2	4	4	1	4	4	2	7	4	4	4	1	2	1	1	1	1	2	1	1	1	2	1	2	2	1	2	1	1
2	29	1	1	2	2	2	4	1	1	5	4	2	1	6	2	1	6	2	1	6	1	1	6	1	3	6	1	1	1	1	1	1	1	1	1	1	1	1	1	1	1	1	1	1
1	27	4	5	3	4	2	5	1	2	4	4	2	2	5	2	1	6	3	1	6	1	1	7	2	2	7	1	1	1	1	1	1	1	1	1	1	1	1	1	1	1	1	1	1
1	31	1	1	3	3	1	5	3	3	3	4	3	2	4	2	3	4	2	1	4	3	1	6	4	1	4	1	1	1	1	2	1	1	1	1	1	1	1	1	1	1	1	1	1
2	48	1	3	3	5	2	5	1	2	5	5	2	2	6	2	3	6	2	1	6	3	1	5	2	1	5	1	1	1	1	1	1	1	1	1	1	1	1	1	1	1	1	1	1
1	25	1	3	2	1	1	5	1	1	5	5	1	1	6	1	1	6	1	1	6	1	1	5	1	1	6	1	1	1	1	1	1	1	1	1	1	1	1	1	1	1	2	1	1
1	30	1	1	2	4	3	5	2	2	4	4	2	2	6	5	2	6	2	1	6	3	1	6	2	2	6	1	2	1	1	1	1	1	1	1	1	1	1	1	1	1	1	1	1
2	30	2	2	3	3	3	4	2	2	4	4	3	2	5	5	1	5	5	3	4	3	2	7	5	2	5	1	2	3	1	3	3	1	3	2	1	3	1	1	2	1	1	1	1
1	22	1	1	2	1	1	2	1	1	1	2	1	1	5	2	2	5	1	2	6	1	1	7	3	2	6	1	2	2	2	1	2	1	1	1	2	1	1	1	1	1	3	1	1
1	35	3	1	3	5	1	5	1	4	5	5	5	1	6	4	2	5	5	1	6	7	1	5	6	1	6	1	2	2	1	1	3	1	3	1	1	1	1	2	1	2	2	1	1
1	27	1	1	4	3	999	4	3	3	4	4	2	2	6	2	2	4	2	2	6	2	2	6	2	2	6	1	2	2	1	2	1	1	1	1	1	1	1	1	1	1	1	1	1
2	33	2	2	3	4	2	1	3	2	4	4	3	2	6	2	2	1	4	1	5	5	1	6	5	1	5	2	3	4	2	1	2	4	4	4	1	3	2	1	3	3	4	1	1
2	38	4	4	3	2	2	4	2	2	5	5	3	2	6	3	2	5	5	1	5	3	2	6	6	2	5	2	2	2	1	2	2	1	2	1	1	1	1	1	2	1	1	1	1
1	41	1	1	3	5	3	5	3	1	5	5	5	1	6	5	2	6	3	1	6	5	1	7	5	1	7	1	1	1	1	1	3	1	3	3	1	1	1	1	3	3	1	1	3
1	26	999	2	3	4	2	4	2	2	4	4	4	2	6	3	4	5	5	1	4	5	2	6	4	2	6	1	2	1	1	1	1	1	1	1	1	1	1	2	1	1	1	1	1
1	29	2	2	1	4	2	4	2	1	5	4	2	2	6	2	2	5	2	2	6	2	2	1	2	2	6	1	2	1	1	1	2	1	2	1	1	1	1	1	1	1	1	1	1
2	37	2	3	5	4	4	5	4	3	2	3	5	3	4	4	4	4	4	4	4	4	4	7	3	2	5	1	2	2	1	1	1	1	2	1	1	1	1	1	1	1	1	1	1
2	27	3	3	1	3	3	5	2	3	4	4	3	2	3	3	5	3	3	2	5	3	1	5	2	3	4	2	1	2	1	1	2	1	1	2	1	1	1	1	1	1	2	1	1
1	30	3	4	3	4	3	5	2	3	5	5	1	1	4	4	3	5	1	1	6	1	4	7	1	1	7	1	2	1	1	1	2	1	2	1	1	1	1	1	1	1	1	1	1
1	45	1	1	3	5	1	5	1	1	5	5	4	3	4	2	4	5	4	2	5	4	1	5	2	2	6	1	2	1	1	1	2	2	2	1	1	1	1	1	1	1	1	1	1
1	55	4	2	1	2	1	2	1	2	4	4	2	2	6	2	2	6	2	2	6	2	2	7	4	2	6	1	1	1	1	2	2	1	1	1	1	1	1	1	1	1	1	1	1
2	41	1	1	3	4	1	5	2	1	4	4	2	1	6	2	2	6	1	1	5	4	1	5	3	1	6	1	1	1	1	3	3	1	2	1	1	1	1	1	1	1	1	1	1
2	26	1	1	2	4	3	4	2	2	2	5	2	3	3	2	1	3	1	1	4	3	1	2	3	4	5	1	1	1	1	1	1	1	1	1	1	1	1	1	1	1	1	1	1
2	33	1	1	3	4	2	3	2	3	4	4	6	2	6	5	2	5	5	1	6	3	4	5	4	3	5	1	2	2	1	2	1	1	2	1	1	1	1	1	1	1	1	2	1
2	29	1	1	3	2	2	4	2	4	4	4	2	2	4	4	3	5	2	2	2	2	2	6	2	4	5	2	1	2	1	1	1	1	1	1	1	3	1	1	3	1	1	1	2
2	38	1	1	5	4	3	4	2	4	5	2	1	1	6	1	1	6	1	5	5	5	2	6	1	1	5	1	1	1	1	1	1	1	1	1	1	1	1	1	1	1	1	1	1
1	41	999	999	3	3	2	4	2	2	3	4	5	1	6	6	2	6	3	1	5	4	1	7	5	1	7	2	2	2	1	1	2	2	1	1	1	2	1	1	2	1	2	1	1
2	41	3	3	4	4	5	5	2	2	5	5	6	999	5	7	5	6	5	2	6	5	2	6	6	3	6	2	2	2	999	1	2	1	2	1	1	2	1	1	2	1	2	1	1
2	30	1	2	3	4	3	5	2	2	4	5	2	1	6	6	1	6	4	1	6	3	1	7	7	6	1	3	4	3	1	5	4	3	3	3	1	2	2	1	3	2	1	1	2
2	28	1	2	3	4	1	4	3	3	4	4	3	1	7	1	1	7	2	1	7	5	1	7	1	1	2	1	1	2	1	2	2	2	1	1	1	1	1	2	1	1	2	1	1
2	27	1	4	1	4	2	5	1	1	5	5	6	3	5	6	5	6	5	2	5	6	3	5	6	3	6	1	2	3	1	3	3	3	3	2	1	1	2	2	3	3	2	1	2
2	35	1	2	2	3	5	3	3	4	2	5	3	1	4	2	1	5	2	1	4	3	999	7	3	1	6	1	1	1	1	1	2	1	1	1	1	1	1	1	1	1	1	1	1
2	41	4	4	1	3	1	5	2	1	4	4	3	2	6	3	4	5	5	2	4	5	3	6	5	3	4	2	2	3	1	1	3	1	1	1	1	1	3	1	2	1	2	1	1
2	45	2	2	2	3	1	5	2	2	3	3	4	1	4	5	3	4	4	1	4	4	1	5	4	4	6	2	1	1	2	2	2	2	2	2	1	2	1	2	1	2	2	1	1
1	29	1	2	3	3	3	4	4	3	5	4	4	1	4	4	1	6	2	1	5	3	1	6	2	2	5	1	2	3	1	2	3	1	2	2	1	2	2	1	2	1	1	1	1
2	28	2	3	1	5	2	5	1	1	2	5	1	1	6	1	2	5	2	1	2	2	1	2	2	1	6	1	1	1	1	1	1	1	1	1	1	1	1	1	1	1	1	1	1
2	30	2	3	3	5	3	4	2	2	3	4	3	1	6	1	1	6	1	3	7	1	1	7	1	1	6	1	2	2	1	2	1	1	2	2	1	2	1	1	2	1	1	1	1
2	24	2	2	3	4	2	4	2	3	3	4	4	1	6	3	4	5	5	1	6	5	2	4	4	2	4	2	2	3	2	2	3	4	4	3	3	2	3	4	1	2	3	1	2
2	36	2	3	3	3	2	4	4	2	5	5	5	2	4	3	5	5	5	1	4	7	3	7	4	5	5	2	2	2	1	2	1	1	2	1	1	2	2	2	1	2	2	1	1
2	45	3	4	1	5	1	4	1	1	5	5	1	1	7	1	1	6	1	1	7	2	1	7	5	1	6	1	1	1	1	1	1	1	2	1	1	1	1	1	1	1	1	1	1
2	29	1	1	2	2	2	4	1	1	1	2	2	1	6	2	1	6	1	1	6	1	1	5	4	1	7	1	2	1	1	1	1	1	1	1	1	1	1	1	1	1	2	1	1
2	35	1	1	2	4	4	5	3	2	4	4	1	1	2	2	1	2	1	2	7	1	2	1	1	1	7	1	1	2	1	1	1	1	1	1	1	1	1	1	1	1	1	1	1
2	39	3	6	1	1	1	5	3	1	5	5	5	2	6	2	2	6	3	2	6	5	2	6	5	3	6	1	1	1	1	1	2	1	1	1	1	1	1	1	1	1	1	1	1
2	48	1	3	3	4	2	3	1	1	2	2	6	1	6	4	1	6	5	1	4	6	1	7	3	1	6	1	1	1	1	1	1	1	1	1	1	1	1	1	1	1	1	1	1
1	44	1	1	1	3	2	4	3	2	4	3	5	2	5	4	1	2	2	1	6	4	1	6	3	2	4	1	2	1	1	2	1	1	2	1	1	1	1	1	2	1	1	1	2
2	40	2	3	3	3	4	2	5	4	3	3	5	3	4	5	4	5	4	1	2	4	3	4	6	2	2	2	1	2	1	2	2	4	5	3	1	2	1	1	2	1	5	1	1
1	45	1	1	3	5	1	5	1	3	5	5	3	1	5	1	1	7	3	1	6	5	3	6	2	1	6	1	1	1	1	1	1	1	2	1	1	1	1	1	1	1	1	1	1
2	35	3	2	2	3	1	2	1	2	4	4	2	5	6	3	4	4	2	1	4	3	2	7	4	2	6	1	1	2	1	1	1	1	1	1	1	1	1	1	1	1	1	1	1
2	39	1	1	3	5	2	5	2	3	4	4	2	1	7	2	2	6	999	1	6	5	2	7	7	1	7	1	1	1	1	1	1	1	1	1	1	1	1	1	1	1	1	1	1
1	29	2	2	2	4	3	5	2	3	5	5	2	1	6	2	2	5	1	1	6	2	2	6	5	3	5	1	2	2	1	2	2	1	2	2	1	1	1	1	1	1	1	1	1
1	25	999	3	5	4	2	4	4	2	2	4	5	2	4	5	2	6	5	2	5	5	2	6	5	2	4	1	1	3	1	5	1	2	3	1	1	2	3	1	4	3	1	1	1
2	28	1	2	3	5	1	5	1	1	5	5	1	1	6	1	1	7	1	1	7	1	1	5	1	2	7	1	1	1	1	1	1	1	1	1	1	1	1	1	1	1	1	1	1
2	28	1	1	3	5	2	5	1	2	5	5	2	1	1	3	4	6	3	1	7	3	2	7	1	1	7	5	5	5	1	5	5	2	1	1	1	1	1	1	1	1	1	1	1
2	48	2	3	4	5	1	5	1	1	3	3	4	2	5	2	2	5	2	5	3	4	2	7	4	2	5	1	1	2	2	1	1	2	2	1	2	1	1	1	1	1	2	1	1
1	40	1	1	3	4	2	5	2	2	4	4	3	5	6	5	3	6	5	2	6	2	1	6	4	2	7	1	1	1	1	2	2	1	2	1	1	2	1	1	1	2	1	1	1
2	33	3	4	4	2	4	4	4	4	3	3	5	1	4	3	1	4	3	2	6	2	2	7	4	1	6	1	3	3	1	1	1	1	1	1	1	1	1	1	1	1	1	1	1
2	44	2	4	3	4	2	4	1	2	4	4	2	2	6	1	3	5	2	1	6	1	1	7	2	1	6	1	1	1	1	1	1	1	1	1	1	1	1	1	1	1	1	1	1
2	34	4	4	3	4	1	4	2	3	3	3	5	1	6	5	4	5	5	1	5	5	4	5	7	6	5	1	2	2	2	1	2	1	3	3	2	3	2	1	1	1	1	1	1
2	48	3	2	1	5	5	5	1	1	5	5	1	6	7	1	2	7	1	7	7	1	1	7	1	1	6	1	1	1	1	1	1	1	1	1	1	1	1	1	1	1	1	1	1
2	47	4	3	3	2	3	5	3	4	5	4	6	2	6	6	4	6	7	2	5	5	4	7	7	4	5	3	3	4	1	3	4	1	4	4	2	2	2	3	4	4	3	4	3
1	40	2	3	3	4	1	4	2	2	4	4	2	2	6	2	2	6	2	2	6	3	2	6	1	4	3	1	1	1	1	1	1	1	1	1	1	1	1	2	1	1	1	1	1
1	25	2	3	2	1	2	4	2	2	4	4	5	2	6	4	3	6	1	2	5	2	3	7	3	2	5	1	1	1	1	2	1	1	1	1	1	1	1	1	1	1	1	1	1
2	22	1	1	3	4	3	4	3	4	4	4	5	3	6	4	1	4	3	3	4	3	1	5	3	2	5	1	1	1	1	1	1	1	1	1	1	1	1	1	1	1	1	1	1
2	42	2	2	2	5	1	2	1	1	3	2	4	3	4	2	4	3	3	3	5	3	2	4	2	3	3	1	1	1	1	1	1	1	1	1	1	1	1	1	1	1	1	1	1
2	42	1	1	1	1	3	1	3	3	3	3	1	2	5	1	3	6	1	1	5	2	2	6	1	1	1	1	1	1	1	1	1	1	1	1	1	1	1	1	1	1	1	1	1
999	999	999	999	3	3	2	5	2	2	4	4	5	3	5	3	3	5	3	2	5	2	1	5	3	1	5	1	1	2	2	1	1	1	1	1	1	1	1	1	1	1	1	1	1
1	23	4	3	3	3	3	3	3	3	3	3	5	5	6	6	6	6	5	5	6	6	6	6	5	5	5	2	2	2	2	2	2	2	2	2	1	1	1	1	1	1	1	1	1
1	37	2	2	2	2	2	4	2	2	4	4	5	2	2	4	2	5	5	3	3	3	2	5	3	3	5	1	1	1	1	3	2	1	1	1	1	2	1	1	2	3	2	1	2
2	46	3	4	5	2	2	3	4	3	2	2	5	4	3	5	4	4	3	2	5	3	2	6	6	1	4	1	1	1	1	1	1	1	1	1	1	1	1	1	2	1	1	1	1
1	27	999	3	1	4	1	3	2	4	4	4	2	1	5	1	1	4	2	1	5	3	1	6	3	1	5	1	1	1	1	1	1	1	1	1	1	1	1	1	1	1	1	1	1
1	33	1	2	3	5	2	4	3	3	3	5	6	2	6	2	2	6	6	2	6	6	2	6	5	2	7	2	1	2	2	1	2	2	2	2	2	1	2	2	1	1	2	1	1
1	29	3	3	2	4	3	5	2	3	4	5	5	2	6	3	1	6	3	1	5	5	1	6	3	1	7	1	1	1	1	2	1	2	1	2	1	1	1	1	1	1	2	1	1
2	27	4	3	3	4	3	4	2	2	4	4	4	2	6	4	3	5	3	2	6	2	2	6	2	2	6	1	1	2	1	1	2	1	1	1	1	1	1	1	1	1	1	1	1
2	38	999	999	3	4	2	5	2	3	4	5	5	2	5	3	2	5	5	1	5	4	2	5	3	1	6	2	2	2	1	2	2	2	2	1	1	1	1	1	1	1	2	1	1
1	28	1	2	3	4	3	4	2	2	4	4	2	2	6	3	2	5	5	1	5	3	2	6	3	2	6	1	1	1	1	1	2	1	2	1	1	1	1	1	1	1	1	1	1
1	42	3	4	3	4	2	5	1	3	4	5	1	2	6	4	1	7	1	1	4	4	4	6	1	1	6	1	1	1	1	1	1	1	1	1	1	1	1	1	1	1	1	1	1
2	29	1	1	3	3	2	4	2	2	4	4	6	2	6	5	2	6	6	1	6	6	2	6	5	2	6	4	3	4	3	4	4	3	4	4	4	3	4	4	3	3	4	2	3
2	38	4	3	3	3	3	4	3	2	4	4	5	1	7	6	4	4	5	1	4	5	3	7	5	2	5	2	4	5	4	5	4	3	4	3	3	3	3	1	1	2	3	1	2
2	34	999	999	1	4	1	5	1	1	5	4	1	1	6	2	1	6	2	1	6	1	1	7	1	1	6	1	1	1	1	1	1	2	1	1	1	1	1	1	1	1	2	1	1
1	36	4	4	2	4	2	4	4	3	5	4	6	4	5	4	3	5	4	1	4	4	4	6	4	4	6	1	1	1	2	3	3	1	3	2	1	1	1	1	1	2	2	1	2
1	35	3	4	2	5	2	3	1	1	5	5	2	1	6	1	1	6	1	1	3	5	1	6	1	1	5	1	3	1	1	1	1	1	1	1	1	1	1	1	1	1	1	1	1
2	53	1	2	3	4	0	999	1	2	5	5	3	1	7	2	1	6	3	1	6	4	2	7	4	1	5	1	1	1	1	1	1	1	1	1	1	1	1	1	1	1	1	1	1
2	41	2	2	2	3	3	3	2	2	5	4	1	1	6	4	2	6	2	1	6	2	1	6	5	2	6	1	2	2	1	1	2	1	2	1	1	1	1	1	2	1	1	1	1
2	33	1	1	2	4	2	5	1	1	5	5	5	2	5	2	1	5	5	1	6	5	1	7	2	1	5	2	1	1	1	1	1	1	1	1	1	1	1	1	1	1	1	1	1
2	56	3	5	1	4	1	5	3	1	3	5	5	1	6	1	1	7	1	1	7	1	1	7	1	999	7	1	2	1	1	1	2	1	1	1	1	1	1	1	1	1	1	1	1
2	55	3	5	1	4	1	5	3	1	3	5	5	1	6	1	1	7	1	1	7	1	1	7	1	2	7	1	2	1	1	1	2	1	1	1	1	1	1	1	1	1	1	1	1
2	39	2	4	3	4	3	5	4	3	3	5	2	2	1	1	5	5	1	1	6	1	1	6	1	1	5	2	1	2	1	1	2	1	2	2	1	1	2	1	2	2	2	1	2
2	999	3	2	2	2	2	4	1	1	3	4	1	1	6	1	7	5	1	1	5	1	1	7	1	1	5	1	1	1	1	1	1	1	1	1	1	1	1	1	1	1	1	1	1
2	44	1	2	3	2	999	999	2	3	2	3	4	1	7	3	1	5	3	3	4	2	1	5	2	1	5	1	2	1	1	1	1	1	1	1	1	1	1	1	1	1	1	1	1
1	38	4	2	4	4	4	3	5	4	3	4	4	3	5	6	2	5	2	2	6	2	2	6	5	2	5	1	2	1	1	2	2	1	1	2	1	2	2	1	1	2	2	1	2
1	24	1	1	1	4	3	4	3	2	4	4	2	1	6	4	2	4	3	1	5	3	2	6	2	2	6	1	2	2	1	1	2	2	1	1	1	1	1	1	1	1	1	2	1
1	28	2	3	2	4	2	4	2	2	4	4	2	2	6	2	2	6	2	2	6	3	2	6	2	2	5	1	1	1	1	1	1	1	1	1	1	1	1	1	1	1	1	1	1
2	999	2	3	2	4	2	4	2	2	3	4	2	2	6	1	1	5	1	1	6	2	2	5	1	2	6	1	1	1	1	1	1	1	1	1	1	1	1	1	1	1	1	1	1
1	43	4	1	2	3	2	4	2	1	4	5	4	1	6	1	3	7	4	1	7	4	2	7	4	1	7	1	2	1	1	1	1	1	1	1	1	1	1	1	1	1	1	1	1
2	25	1	3	3	4	4	5	3	2	5	5	2	1	6	3	1	5	1	1	7	1	1	7	2	1	6	1	1	2	1	1	1	2	1	1	1	1	1	1	1	1	1	1	1
1	999	999	999	2	4	2	4	3	2	3	4	3	5	6	5	5	6	3	6	6	5	3	5	1	5	6	1	2	2	1	2	2	1	1	1	1	2	1	1	1	1	1	1	1
2	39	2	1	3	2	3	999	3	3	3	3	1	1	5	2	1	4	1	1	5	1	1	7	2	999	5	1	1	1	1	1	1	1	1	1	1	2	1	1	1	1	1	1	1
1	44	2	3	3	3	3	3	3	3	3	3	4	1	5	5	3	5	5	3	5	3	6	6	6	5	999	3	3	3	3	2	2	2	2	2	2	2	2	2	2	2	2	1	2
2	28	2	1	2	3	2	3	2	2	3	3	3	1	5	6	3	4	3	1	4	4	1	5	1	3	4	1	1	1	1	1	2	1	2	2	1	2	1	1	1	1	1	1	1
1	43	1	1	3	5	2	3	1	1	5	3	1	1	6	3	1	3	2	2	5	6	3	7	6	2	3	1	1	1	1	1	2	1	2	1	1	1	1	1	1	1	1	1	1
2	27	1	999	3	3	3	4	3	2	3	3	3	2	5	5	3	5	3	2	5	4	2	6	2	2	5	2	3	3	1	1	2	1	2	2	1	1	1	1	1	2	2	1	1
2	51	2	3	1	4	999	3	4	2	3	3	7	4	999	5	2	6	6	1	7	7	2	7	1	1	6	1	1	1	1	999	999	999	2	1	1	1	1	1	999	1	1	1	1
2	24	1	1	3	2	3	5	5	2	3	4	2	1	1	1	1	2	1	1	6	6	1	1	1	1	1	2	2	2	1	1	2	2	1	1	1	1	1	1	1	1	1	1	1
2	39	2	3	1	4	2	5	1	1	4	5	6	1	6	4	4	5	4	1	4	5	2	6	3	1	6	2	3	3	1	4	1	1	2	1	1	1	1	1	1	1	1	1	1
2	35	2	3	1	5	1	4	1	1	4	4	5	1	6	5	2	7	3	1	5	5	1	6	2	1	7	1	1	1	1	1	1	1	1	1	1	1	1	1	1	1	1	1	1
1	30	2	3	3	3	2	3	4	2	4	4	5	3	4	2	2	5	4	2	5	3	2	5	4	2	6	1	1	1	1	1	1	1	1	1	1	1	1	1	1	1	1	1	1
2	30	2	3	3	3	2	4	3	2	3	4	3	3	5	3	2	6	2	1	2	1	1	6	3	3	3	1	1	1	1	1	2	1	1	1	1	1	1	1	1	1	2	1	1
2	32	3	1	3	4	3	4	3	2	4	4	2	2	6	5	2	6	2	2	6	2	2	6	2	2	6	1	1	1	2	1	2	1	1	1	1	1	1	1	2	1	1	1	1
2	38	1	1	1	2	1	2	2	2	2	2	2	2	2	2	2	2	2	2	2	1	1	1	1	1	1	1	1	1	1	1	1	1	1	1	1	1	1	1	1	1	1	1	1
1	31	1	1	2	5	1	5	1	2	4	5	1	1	6	6	4	6	2	2	5	2	1	6	3	1	7	1	1	1	1	2	2	1	1	1	1	2	2	1	2	2	1	1	1
2	30	4	4	3	2	3	5	2	4	4	4	5	2	5	6	2	5	3	1	6	6	1	5	3	2	7	1	1	1	1	1	1	1	1	1	1	1	1	1	1	1	1	1	1
999	50	1	1	2	2	2	5	2	2	4	5	4	1	6	2	2	6	4	1	5	4	2	7	2	1	5	2	3	2	1	1	2	2	1	2	1	2	1	1	1	1	2	1	1
2	36	1	3	2	5	3	3	4	2	3	4	5	1	6	4	2	7	5	4	5	3	2	5	5	3	6	1	2	3	1	2	2	2	2	1	1	1	1	1	2	1	1	1	1
1	46	2	2	1	1	1	5	5	1	1	5	5	1	2	3	2	3	2	1	7	3	3	7	3	3	5	2	1	1	1	1	1	1	1	1	1	1	1	1	1	1	1	1	1
2	30	3	2	3	5	1	5	3	3	5	5	4	1	6	2	1	6	1	1	6	5	1	7	5	1	6	1	1	1	1	1	1	1	2	1	1	2	1	1	2	1	1	1	1
2	25	999	999	3	3	3	3	2	2	3	3	5	3	5	4	1	3	3	3	6	3	1	7	1	1	6	1	1	1	2	2	1	1	1	1	1	1	1	1	1	1	1	1	1
2	46	2	2	1	4	1	5	1	5	5	5	5	1	7	1	1	7	4	1	6	5	1	7	1	1	6	2	2	2	2	2	2	2	2	2	1	1	2	2	1	1	2	1	1
2	42	4	5	2	3	2	5	2	2	3	4	5	2	6	5	2	6	2	1	5	3	3	6	4	2	6	2	1	2	1	2	2	1	2	1	1	1	1	1	1	1	1	1	2
2	24	1	1	3	2	2	5	2	3	5	5	3	2	6	6	1	6	2	2	4	3	1	6	3	2	5	1	1	2	1	2	3	1	1	2	1	1	1	1	1	1	1	1	1
2	39	1	2	4	4	4	4	2	2	3	4	3	5	3	3	2	5	6	1	6	5	1	7	6	2	6	3	2	3	3	3	3	3	3	2	1	4	2	1	5	1	2	1	2
2	26	1	2	2	4	2	4	3	4	4	4	3	2	3	3	2	4	2	1	2	2	1	7	2	3	3	1	2	3	1	2	4	2	1	2	1	2	2	1	1	1	1	1	1
2	22	1	1	3	5	4	2	4	3	5	4	2	1	4	2	4	6	1	1	6	2	2	6	1	2	6	1	1	1	1	1	1	1	1	1	1	1	1	2	1	1	2	1	1
2	27	999	999	2	5	1	5	1	2	5	5	1	1	3	3	1	4	3	1	6	6	1	6	1	1	5	1	1	1	1	1	1	1	1	1	1	1	1	1	1	1	1	1	1
2	31	1	4	3	4	3	3	3	3	3	4	7	1	3	7	4	5	3	1	3	5	3	5	6	3	5	2	2	3	3	4	4	4	4	3	4	4	4	2	1	2	3	1	1
2	42	3	3	2	5	2	4	1	2	5	5	2	2	6	1	1	6	1	1	5	4	2	7	1	2	6	1	1	1	1	1	1	1	1	1	1	1	1	1	1	1	1	1	1
2	40	4	2	5	3	2	5	1	2	5	5	7	1	6	7	6	4	7	3	2	7	3	7	7	3	3	4	4	4	4	5	5	5	5	999	4	4	4	4	4	5	5	5	5
2	23	1	1	2	5	3	5	2	1	5	5	2	2	5	5	2	5	2	1	5	2	1	6	2	2	5	1	1	2	1	1	2	1	1	1	1	1	1	2	1	1	2	1	1
2	24	1	2	2	4	2	5	2	1	5	5	2	1	4	2	2	4	2	1	6	1	1	6	2	2	7	1	1	1	1	1	1	1	1	1	1	1	1	1	1	1	1	1	1
1	25	1	2	3	3	2	4	3	2	4	3	3	2	4	4	3	5	3	3	5	3	3	6	3	5	4	1	2	2	1	5	3	3	1	2	1	1	1	1	2	2	1	2	1
2	24	2	3	3	5	4	4	4	2	4	4	3	1	6	6	2	5	5	1	6	4	2	7	5	2	5	1	3	2	1	2	2	1	3	2	1	1	1	1	1	1	1	1	1
1	26	4	2	2	4	1	4	1	2	5	5	5	1	6	2	1	6	2	1	6	2	1	6	2	1	6	2	1	1	1	1	1	1	1	1	1	1	1	1	1	1	2	1	1
999	999	2	3	2	5	3	5	4	4	4	5	1	1	7	2	1	6	2	1	6	2	1	6	2	1	6	2	1	1	1	1	1	2	1	1	1	1	1	1	1	1	1	1	1
2	35	2	3	3	3	3	5	1	3	5	5	1	1	7	1	1	7	2	2	4	4	1	7	3	7	3	1	1	1	1	2	1	1	1	1	1	1	1	1	1	1	1	1	1
2	34	1	1	1	1	2	1	2	1	1	1	1	1	2	1	1	5	1	1	5	1	1	7	1	1	5	1	1	1	1	1	1	1	1	1	1	1	1	1	1	1	1	1	1
2	34	3	5	3	4	3	5	3	3	5	5	5	4	5	1	7	7	7	1	7	7	1	7	6	1	4	2	2	2	2	1	2	2	1	3	1	2	2	1	2	2	2	1	1
2	27	2	1	1	4	1	4	1	3	4	4	4	1	4	6	1	6	5	1	4	5	2	6	5	1	5	1	2	2	1	2	2	1	1	2	1	2	3	1	1	1	2	1	2
1	64	1	2	2	4	3	5	1	2	5	5	4	1	5	5	5	1	5	1	1	4	1	1	5	2	1	1	1	1	1	2	1	1	1	1	1	1	1	1	1	1	1	1	1
2	43	4	3	3	4	3	5	1	4	4	3	6	1	6	3	2	7	6	1	7	3	1	7	5	1	5	1	1	3	1	2	3	1	4	1	1	1	2	1	2	2	3	2	2
1	999	2	3	3	3	3	4	2	1	2	3	4	1	6	2	1	7	1	1	5	1	1	5	2	1	6	1	1	1	1	1	2	1	1	1	1	1	1	1	1	1	1	1	1
2	29	4	1	2	5	2	5	2	1	5	5	2	1	6	2	1	7	2	1	7	3	1	5	1	1	7	2	1	1	1	1	1	1	1	1	1	1	1	1	1	1	1	1	1
2	26	1	2	3	4	3	5	3	4	3	5	6	2	3	5	4	6	6	1	4	6	2	5	5	2	6	3	3	4	4	4	4	4	4	3	3	2	3	3	2	2	5	1	2
2	32	1	2	3	3	4	4	5	5	3	3	1	3	4	5	5	4	3	3	3	3	3	6	3	2	5	1	2	1	1	1	1	1	1	1	1	2	1	1	2	1	1	1	1
1	42	1	4	1	5	1	5	1	1	5	5	5	1	7	2	2	6	1	1	6	2	1	5	1	1	6	3	1	2	1	3	2	4	2	1	1	1	1	3	2	1	1	1	1
2	44	2	5	5	5	3	5	5	5	5	5	7	4	4	4	4	7	1	2	7	4	4	7	1	4	7	1	1	1	1	1	1	1	1	1	1	1	1	1	1	1	1	1	1
1	23	3	3	1	5	1	5	1	2	5	5	2	1	7	2	1	6	1	1	6	2	1	6	2	1	6	1	1	1	1	1	1	1	1	1	1	1	1	1	1	1	1	1	1
2	20	999	999	1	5	1	5	2	1	4	5	1	1	7	1	2	6	2	1	7	2	1	7	1	1	7	1	1	1	1	1	2	1	1	1	1	1	1	1	1	1	1	1	1
1	35	2	2	3	3	2	4	4	4	3	4	5	2	6	1	2	6	2	6	6	2	2	7	1	1	6	1	1	1	1	1	1	1	1	1	1	1	1	1	1	1	1	1	1
2	32	2	3	1	3	3	5	1	1	5	5	1	1	6	3	1	7	1	1	4	1	1	7	1	1	6	1	1	1	1	1	1	1	1	1	1	1	1	1	1	1	1	1	1
2	29	1	1	2	3	2	5	2	2	5	5	5	2	6	2	2	6	2	2	6	2	1	6	2	2	6	2	1	1	1	1	2	1	1	1	1	1	1	1	1	1	1	1	1
2	33	2	2	2	3	3	3	3	1	3	2	1	1	7	1	1	2	1	1	4	1	1	7	1	1	4	1	1	1	1	1	1	1	1	1	1	1	1	1	1	1	1	1	1
1	37	1	1	1	5	1	5	1	1	4	5	2	2	6	2	2	5	3	1	6	3	2	6	1	3	6	1	2	1	1	1	2	1	1	1	1	1	1	1	1	1	1	1	1
1	28	4	4	1	5	1	5	1	1	4	5	1	1	3	3	1	6	1	1	6	1	1	7	1	1	7	1	1	1	1	1	1	1	1	1	1	1	1	1	1	1	1	1	1
2	44	2	3	3	3	3	2	3	3	3	3	5	4	4	5	4	4	5	3	3	4	3	4	4	2	4	2	2	2	1	1	2	1	2	2	1	2	2	1	2	1	1	1	1
2	45	4	2	2	3	2	3	2	2	4	3	2	4	4	2	2	5	2	1	5	2	1	7	1	2	4	1	1	1	1	1	2	1	1	1	1	1	1	1	1	1	1	1	1
2	36	1	2	2	1	1	5	3	3	3	3	1	1	6	1	1	6	1	4	6	1	1	5	1	1	5	2	1	1	1	1	1	3	1	1	1	1	1	1	1	1	1	1	1
2	35	999	1	3	2	3	3	3	3	3	3	5	1	4	3	3	5	3	3	5	3	1	7	3	1	5	1	1	2	1	2	2	1	2	2	1	2	2	1	1	1	1	1	1
1	36	1	1	2	4	2	5	1	2	5	4	4	1	6	2	1	6	4	1	5	3	1	5	2	1	5	1	1	2	1	1	2	1	2	1	1	1	1	1	1	1	1	1	1
2	33	1	1	3	4	3	1	2	1	5	4	6	2	7	1	1	7	5	1	7	6	1	7	1	3	5	1	1	1	1	1	1	2	1	1	1	2	1	1	1	1	1	1	1
1	30	2	1	2	2	3	3	3	4	1	5	1	1	4	2	3	3	1	1	6	2	1	6	5	1	6	1	1	1	1	1	1	1	1	1	1	1	1	1	1	2	1	1	1
1	46	999	1	2	5	3	999	3	2	4	3	2	2	6	2	2	5	2	2	4	3	2	3	2	2	6	1	1	1	1	1	1	1	1	1	1	1	1	1	1	1	1	1	1
2	30	3	3	2	5	2	4	2	2	4	4	1	1	6	2	1	6	1	6	6	2	1	6	1	4	6	1	1	1	1	1	1	1	1	1	1	1	1	1	1	1	1	1	1
1	32	3	3	3	3	1	5	3	3	4	5	2	3	4	3	1	5	2	1	6	1	1	7	5	3	6	1	1	1	1	2	2	1	2	2	1	1	1	1	1	1	1	1	1
999	999	4	3	4	4	2	4	2	1	4	4	6	4	5	2	5	999	4	1	5	5	2	4	4	2	6	3	2	3	4	4	4	4	4	2	3	1	1	3	3	2	2	1	1
2	35	3	4	3	4	5	3	2	3	2	2	4	3	4	2	2	4	3	3	5	3	1	5	5	2	4	2	2	2	1	2	1	1	1	2	1	1	1	1	1	1	1	1	2
2	42	2	3	2	2	1	2	2	999	999	4	1	1	1	2	1	6	2	999	999	1	1	6	2	6	7	1	2	2	1	2	2	2	2	1	1	1	1	1	1	1	1	1	1
2	47	4	2	3	4	2	4	2	2	4	4	6	2	6	2	2	6	6	2	2	5	1	5	3	1	5	1	1	1	1	1	2	2	2	1	1	1	1	1	1	1	1	1	1
1	24	2	999	1	5	3	4	4	4	3	4	2	2	6	4	2	6	2	2	6	2	2	6	6	2	2	1	4	4	1	1	1	1	1	1	1	1	1	1	1	1	1	1	1
2	32	3	3	3	3	4	3	2	3	3	3	6	4	4	5	2	5	6	1	5	5	1	7	7	2	4	2	5	3	1	3	2	1	3	3	1	1	1	1	1	1	3	1	2
2	31	2	3	3	4	3	4	3	2	4	4	5	3	6	4	3	6	4	3	5	4	3	6	3	3	5	1	2	3	1	1	1	1	1	1	2	1	1	1	1	1	1	1	1
2	21	1	1	3	3	2	4	3	3	5	5	4	2	5	4	3	5	4	1	6	4	1	6	2	1	6	2	1	1	1	1	2	2	1	2	1	1	2	1	1	1	1	1	1
2	43	2	3	3	5	1	5	1	1	5	5	6	1	5	4	1	7	5	1	6	1	1	6	7	1	7	1	1	1	2	1	1	1	1	1	1	1	1	1	1	1	1	1	1
2	35	3	4	2	5	3	5	2	1	5	5	1	1	6	5	1	7	7	1	6	3	1	7	5	1	7	1	1	2	1	1	2	2	2	1	2	1	1	2	1	1	1	1	1
2	46	1	3	3	5	2	5	3	2	5	5	4	1	6	5	3	4	3	1	5	2	1	7	3	1	6	2	2	2	1	1	2	1	1	2	1	1	1	2	1	1	1	1	1
1	29	2	2	3	5	2	3	2	2	4	4	3	1	4	2	2	5	5	1	5	2	1	7	6	1	5	1	1	1	1	1	2	3	2	1	1	1	1	1	1	1	1	1	1
2	54	1	1	1	4	2	5	1	2	5	5	2	2	6	6	1	6	1	1	6	3	1	4	1	3	6	1	1	1	1	1	1	1	1	1	1	1	1	1	1	1	1	1	1
2	28	1	1	3	3	3	3	3	3	3	3	2	1	6	4	5	5	2	4	6	5	2	6	5	4	5	1	1	1	1	1	2	1	2	3	1	1	2	1	2	1	2	1	1
2	39	4	5	1	5	1	5	1	1	5	5	5	1	4	3	1	6	4	1	4	3	1	4	3	1	6	2	2	2	1	2	1	1	1	1	1	1	1	2	1	1	2	1	1
2	46	2	4	1	5	1	4	2	2	4	4	5	2	5	1	1	4	5	1	4	4	2	6	1	1	6	1	1	1	1	1	2	1	1	1	1	1	1	1	1	1	1	1	1
2	28	1	2	1	3	3	3	4	1	1	3	2	1	4	1	1	4	2	1	4	3	1	7	5	1	4	1	2	1	1	2	2	1	2	1	1	1	2	1	2	1	1	1	1
2	30	2	2	3	3	2	4	4	4	3	4	2	2	5	2	3	5	2	1	4	3	2	6	5	3	6	1	2	1	1	2	1	1	1	1	1	1	1	1	1	1	1	1	1
2	23	2	1	2	2	2	4	2	2	3	4	5	2	6	6	2	4	3	1	4	3	1	6	3	2	2	1	1	2	1	2	1	1	2	2	1	2	1	1	2	1	1	1	2
2	37	3	4	2	4	2	4	2	2	4	4	3	2	2	1	1	5	5	1	4	4	2	5	3	2	5	1	1	2	1	1	1	1	1	1	1	1	1	1	1	1	1	1	1
2	28	2	3	4	4	3	4	2	2	3	3	5	1	4	6	2	4	5	1	6	4	1	7	1	3	5	2	1	2	1	1	4	1	4	3	1	1	1	1	1	1	2	1	1
2	44	2	3	3	3	3	4	2	2	3	4	5	2	5	5	2	4	3	1	5	3	2	7	4	1	5	1	3	3	1	1	2	1	1	1	1	3	1	2	3	2	3	1	1
2	999	4	4	1	5	1	5	3	1	5	4	1	1	6	5	1	7	1	1	6	1	1	5	1	1	7	1	1	1	1	1	1	1	1	1	1	1	1	1	1	1	1	1	1
1	25	1	2	3	4	1	5	3	3	2	5	4	1	4	4	4	5	5	1	4	6	1	5	7	1	4	1	1	1	1	2	2	1	2	2	1	2	1	2	1	2	1	1	2
2	32	999	999	3	2	3	2	1	1	4	4	2	1	3	1	1	5	6	1	6	5	1	7	2	1	5	2	1	2	3	1	1	3	1	1	1	1	1	1	1	1	2	1	1
2	999	1	1	4	3	3	5	1	3	3	3	999	1	5	5	1	4	5	1	5	6	1	6	1	1	5	2	1	2	2	1	2	2	1	1	1	1	1	1	1	1	1	1	1
2	20	1	1	3	5	3	999	1	1	5	5	3	3	4	3	3	5	3	1	6	5	1	7	3	1	6	1	1	1	2	2	1	1	1	1	1	1	1	1	1	1	1	1	1
2	39	1	1	3	4	3	999	2	2	5	4	2	2	6	1	1	6	2	1	6	2	2	6	6	2	5	2	1	1	1	1	1	1	1	1	1	1	1	1	1	1	1	1	1
1	30	2	3	3	3	3	4	4	3	3	4	2	4	5	3	4	5	5	2	7	5	2	6	6	3	4	2	3	3	3	4	4	4	3	3	2	4	3	2	3	3	4	2	4
2	30	3	3	2	3	5	5	5	3	3	5	3	1	6	5	2	6	4	2	6	5	1	7	3	1	6	2	2	1	1	2	3	3	2	3	1	1	2	1	1	2	3	1	2
1	33	1	1	3	3	2	3	2	2	4	3	5	2	5	5	4	4	4	1	3	3	2	5	5	2	3	1	2	1	1	3	2	1	3	1	1	2	1	1	2	1	2	1	2
2	30	3	4	1	2	2	5	3	1	4	5	7	1	6	6	5	6	7	1	4	6	3	7	7	2	6	4	2	4	2	2	4	2	4	2	2	1	1	1	1	2	3	1	2
2	43	999	999	999	999	999	999	999	999	999	999	3	1	6	3	2	5	3	1	5	3	2	5	4	2	5	1	1	1	1	1	1	1	1	1	1	1	1	1	1	1	1	1	1
2	999	999	999	1	5	1	5	1	1	5	5	5	1	7	3	1	7	5	1	5	4	3	4	4	2	6	2	1	1	1	1	1	2	2	1	1	1	1	1	1	1	2	1	1
1	26	2	3	2	4	2	4	2	2	3	4	3	2	3	2	2	5	3	1	6	3	3	3	2	2	5	1	1	1	1	1	2	2	1	1	1	1	1	1	1	1	1	1	1
1	45	2	2	3	4	2	3	3	2	5	4	5	2	6	3	3	5	3	3	3	3	3	7	3	3	7	1	2	1	2	1	2	2	1	1	1	2	1	1	2	1	1	1	1
2	34	3	4	3	2	3	3	3	2	3	3	4	3	5	4	2	4	3	3	5	3	3	5	3	3	5	1	1	1	1	1	1	1	1	1	1	1	1	1	1	1	1	1	1
1	39	999	999	5	5	5	5	5	5	5	5	5	1	1	2	1	5	3	1	5	3	1	6	4	2	5	1	1	1	1	1	1	1	1	1	1	1	1	1	1	1	1	1	1
1	28	2	3	3	3	3	3	3	3	4	3	4	3	5	5	4	5	4	5	5	3	2	6	2	3	5	1	1	2	1	1	2	1	1	1	1	1	1	1	1	1	1	1	1
2	28	2	2	3	3	2	4	2	2	2	4	2	2	6	5	1	4	2	1	4	2	1	7	5	4	4	1	2	2	2	2	1	1	2	1	1	2	2	1	1	1	1	1	1
2	42	1	3	3	4	3	5	3	4	4	5	6	3	4	5	3	7	6	1	5	7	2	6	5	2	5	3	4	5	3	2	4	3	2	3	2	4	3	2	4	2	4	2	2
1	33	4	1	1	5	4	5	1	1	5	5	6	1	6	1	1	6	5	1	5	5	1	5	2	1	6	1	1	1	1	1	1	1	1	1	1	1	1	1	1	1	1	1	1
2	40	1	2	3	3	4	4	3	2	2	4	6	2	6	6	4	5	6	1	5	4	1	6	2	1	6	1	1	1	1	1	1	1	1	1	1	1	1	1	1	1	1	1	1
2	30	1	1	3	3	2	4	3	3	4	4	2	1	6	1	1	5	1	1	5	5	1	7	1	1	6	1	1	2	1	1	2	1	1	1	1	1	1	1	1	1	1	1	1
1	24	1	1	3	4	2	3	3	2	4	3	5	4	5	4	3	5	5	2	4	6	2	5	2	4	3	1	3	3	3	3	2	2	3	1	2	3	2	4	2	2	5	1	2
2	25	1	2	2	2	3	2	2	2	2	2	5	5	5	4	5	5	5	5	5	5	3	4	3	4	4	1	2	3	1	2	2	2	2	3	2	3	1	1	2	1	1	1	2
2	36	1	1	3	3	3	4	3	3	4	4	4	2	4	4	1	5	2	2	5	4	1	7	2	1	4	2	1	2	1	1	2	1	1	1	1	1	1	1	1	2	1	1	1
2	38	2	3	3	4	1	4	1	1	4	4	5	1	7	2	2	6	5	3	6	1	2	7	1	1	6	1	1	1	1	1	1	1	1	1	1	1	1	1	1	1	1	1	1
2	29	1	999	3	2	4	4	3	2	4	4	3	3	5	5	3	5	3	1	5	2	2	6	5	2	6	3	4	2	1	3	3	1	4	1	1	4	1	1	3	2	2	2	1
2	24	2	2	2	4	3	4	4	4	3	4	5	1	5	5	1	6	3	6	999	4	2	6	5	1	6	2	3	3	3	4	3	2	3	3	1	1	1	1	1	1	4	1	1
2	52	1	1	3	4	3	4	2	2	4	4	2	1	3	2	2	6	1	6	7	2	1	6	1	2	5	1	3	1	1	1	1	1	1	1	1	1	1	1	1	1	2	1	1
2	31	1	1	3	2	1	3	2	3	3	3	4	2	6	2	4	6	5	1	6	4	1	7	4	2	4	2	3	2	2	2	2	1	2	3	1	4	2	1	3	1	2	1	1
2	67	1	1	4	1	1	5	4	5	5	4	1	2	5	2	2	4	1	1	3	1	1	5	1	1	2	1	1	1	1	1	1	1	1	1	1	1	1	1	1	1	1	1	1
2	46	4	3	3	4	2	3	3	3	4	4	4	2	6	3	3	5	3	1	6	3	2	4	5	3	5	2	2	3	2	2	2	2	2	2	1	2	1	1	2	2	2	1	2
1	48	999	3	2	5	1	5	2	3	4	4	3	4	5	3	2	5	2	3	6	2	1	6	1	2	6	1	1	1	1	1	1	1	1	1	1	1	2	1	1	1	1	1	1
2	30	1	1	3	4	3	4	3	2	5	4	3	1	2	4	2	5	3	1	4	3	2	6	2	2	6	2	1	1	1	1	2	1	2	1	1	2	1	1	1	1	1	1	1
2	34	999	999	5	2	4	5	5	3	4	3	7	4	3	5	4	2	6	1	3	5	2	6	5	2	3	1	2	2	1	1	2	1	1	1	1	4	1	1	3	1	1	1	1
2	49	4	6	3	4	2	3	2	2	4	3	3	1	6	6	2	6	3	2	6	4	3	6	6	3	6	3	4	4	3	4	4	3	3	4	4	2	2	4	2	2	4	1	2
999	999	999	999	999	999	999	999	999	999	999	999	3	3	5	3	1	5	5	3	7	5	1	3	5	2	6	2	1	1	1	4	1	1	1	1	1	1	1	1	1	1	1	1	1
2	30	2	2	3	3	5	3	4	3	3	3	4	2	3	5	1	4	5	3	3	3	2	6	1	1	6	1	1	2	1	1	2	2	1	2	1	2	2	1	3	2	2	1	2
1	36	2	4	3	4	3	4	4	4	3	3	4	4	3	5	2	4	6	2	6	5	2	5	5	2	5	3	1	2	1	2	2	4	2	1	2	1	1	1	2	2	1	1	1
2	44	1	3	2	3	4	5	1	2	5	5	5	5	3	1	1	4	5	1	5	7	2	6	1	1	5	2	1	2	2	1	2	2	1	1	1	2	1	2	2	1	3	1	1
2	69	2	4	1	1	1	4	3	1	5	5	6	3	6	4	1	6	5	2	6	3	1	5	2	1	5	2	3	3	4	2	4	3	3	2	3	2	3	3	2	2	3	1	1
2	23	1	999	3	5	1	5	3	2	4	5	3	2	6	4	2	5	2	2	5	4	2	5	2	2	3	1	1	1	1	1	2	1	2	1	1	1	1	1	1	1	1	1	1
2	33	1	2	3	2	3	2	3	2	3	3	6	4	4	3	4	3	4	1	4	3	3	7	1	2	4	1	1	2	1	2	2	1	2	3	1	2	3	1	4	3	3	1	3
999	999	999	999	2	5	2	5	1	1	4	5	2	1	6	5	2	6	5	1	3	5	1	7	2	1	7	2	2	5	2	2	5	4	2	1	3	1	2	1	1	1	3	1	1
2	27	999	999	3	4	5	3	2	1	4	3	5	2	3	4	4	4	5	2	2	5	2	6	5	2	3	1	2	3	1	2	1	1	2	1	1	3	1	1	2	1	2	1	1
2	32	4	2	3	2	3	4	4	4	5	4	3	999	6	1	4	4	5	1	4	3	3	4	5	5	5	2	2	1	1	2	1	1	1	1	2	1	1	1	1	1	1	1	1
2	44	2	4	3	3	1	5	3	3	3	4	3	2	6	6	5	6	5	2	7	999	1	7	5	4	5	1	2	2	2	2	2	2	2	2	2	2	2	2	1	1	2	1	1
2	31	1	2	3	2	3	2	2	4	3	3	6	3	5	6	2	5	5	4	4	6	3	6	6	3	5	2	3	3	1	3	3	1	3	3	1	3	3	1	3	2	2	1	2
2	26	3	3	4	4	4	4	3	1	4	5	5	2	6	6	2	5	6	1	6	7	2	7	3	2	6	1	1	2	1	3	3	4	4	2	1	1	2	1	1	1	1	1	1
2	34	3	3	1	4	1	5	1	3	5	5	5	1	5	4	2	5	4	1	6	5	1	7	4	2	5	1	1	2	1	2	2	1	2	1	1	2	1	1	2	2	2	1	1
2	48	3	3	1	5	1	4	1	1	5	4	3	999	5	2	2	4	2	1	5	3	1	3	1	1	6	1	1	1	1	1	1	1	1	1	1	1	1	1	1	1	1	1	1
1	31	4	3	1	5	2	3	1	5	3	1	3	4	5	5	1	7	3	7	1	5	1	6	3	4	7	2	1	1	1	1	1	1	1	1	1	1	1	1	1	1	1	1	1
1	27	1	1	3	2	4	4	4	3	5	4	3	1	5	2	2	4	2	2	5	2	1	6	1	3	6	1	2	1	1	1	1	1	1	2	1	2	1	1	2	999	2	1	2
2	43	2	2	1	1	3	3	3	1	3	3	3	4	4	3	2	4	5	2	3	5	2	5	7	3	4	1	2	3	1	2	4	2	4	3	2	2	2	2	2	3	3	1	2
1	37	2	3	2	4	2	4	2	2	4	4	2	2	6	2	2	6	2	2	6	2	2	6	2	2	6	1	1	1	1	1	1	1	1	1	1	1	1	1	1	1	1	1	1
2	43	2	3	3	3	1	2	2	3	3	3	3	3	6	4	2	5	2	3	5	4	1	7	3	1	4	1	2	1	1	2	2	1	2	1	1	2	1	1	1	1	2	1	1
1	39	2	3	1	4	2	5	1	2	4	5	5	1	6	2	4	6	1	1	6	2	2	5	1	2	6	1	2	2	1	3	3	1	1	2	1	2	2	1	1	2	1	1	1
2	40	4	5	1	5	3	5	1	1	2	5	6	1	6	5	1	7	6	1	6	6	1	5	5	1	6	2	3	3	1	1	0	2	1	1	1	1	2	1	1	2	3	1	1
2	26	1	1	2	3	3	3	2	3	4	3	5	1	4	6	5	4	7	2	7	6	1	7	7	1	5	1	4	4	1	5	4	1	4	4	2	5	3	1	3	3	5	1	3
1	27	2	4	3	2	3	5	3	3	2	5	1	2	6	3	2	6	1	1	7	1	3	7	1	1	4	1	1	1	1	1	1	1	1	1	1	1	1	1	1	1	1	1	1
2	999	1	1	5	3	5	5	1	1	3	3	7	1	5	1	1	5	1	1	1	1	1	7	1	1	7	2	1	1	1	1	1	1	1	1	1	1	1	1	1	1	1	1	1
2	50	1	1	2	3	999	2	1	1	5	5	3	4	5	3	2	5	1	3	4	3	2	6	4	2	5	2	1	2	1	1	1	1	1	1	1	1	1	1	1	1	1	1	1
1	32	1	1	3	4	3	4	3	2	4	4	1	1	4	1	2	6	2	2	5	2	2	6	1	1	6	1	3	1	1	2	3	1	1	1	1	2	1	1	2	1	1	1	1
1	52	1	999	3	3	3	3	3	4	2	3	4	2	4	5	3	3	4	1	2	2	2	5	5	3	4	1	1	2	2	1	2	2	2	1	1	2	2	2	3	2	1	1	1
2	39	3	4	2	2	2	4	3	2	3	4	4	1	6	4	3	5	5	1	4	5	3	7	5	4	3	3	3	3	1	2	3	1	2	3	1	2	3	1	3	3	3	1	2
2	22	1	1	2	2	2	2	3	2	3	3	2	1	3	3	3	3	3	2	4	4	1	6	4	1	5	1	1	1	1	1	1	1	1	1	1	1	1	1	1	1	1	1	1
1	54	999	2	2	3	2	3	2	2	3	3	2	2	5	4	2	5	2	2	5	4	2	6	2	999	999	1	1	1	1	2	2	1	1	1	1	1	1	1	1	1	1	1	1
1	34	2	4	4	4	3	3	3	4	3	4	6	4	5	6	4	5	6	4	6	6	4	6	6	5	6	4	4	4	4	3	5	4	4	5	3	1	5	2	2	5	4	4	4
2	42	3	2	1	5	2	5	1	1	5	5	5	2	6	1	1	7	3	1	5	3	1	7	2	1	7	1	1	1	2	1	1	3	1	1	1	1	1	1	1	1	1	1	1
2	54	2	1	4	2	3	4	3	3	2	3	6	5	4	7	3	2	5	1	2	5	2	6	6	2	4	2	1	2	1	3	3	3	4	2	2	3	1	3	2	2	3	1	1
2	27	2	3	3	3	999	2	3	3	2	2	1	2	4	2	1	4	1	1	5	3	1	5	1	1	5	1	1	1	1	1	1	1	1	1	1	1	1	1	1	1	1	1	1
2	60	3	3	4	3	1	4	3	2	3	3	5	2	4	1	2	5	4	1	4	1	1	5	1	1	4	2	2	1	1	1	2	1	1	1	1	1	1	2	1	1	1	1	1
2	40	1	1	3	1	3	3	3	4	2	4	3	3	4	3	3	4	4	4	1	3	1	7	3	3	4	1	1	1	1	1	1	1	1	1	1	3	1	1	2	2	1	1	1
2	38	3	3	3	1	3	4	4	4	2	2	3	2	4	6	2	3	2	1	3	3	2	6	6	3	2	2	3	2	1	1	2	2	3	3	1	4	2	1	2	2	3	1	2
2	36	3	3	1	4	3	5	1	1	5	5	5	1	6	5	1	6	2	1	7	2	1	7	5	1	6	1	2	1	1	1	1	1	1	1	1	1	1	1	1	1	1	1	1
1	38	1	1	3	4	3	5	3	3	3	3	7	4	7	7	7	7	7	7	7	7	7	7	7	7	7	2	1	1	999	2	2	1	1	1	2	2	999	2	2	2	2	2	2
2	21	999	999	2	5	1	4	2	2	4	4	4	1	4	2	1	5	2	1	6	2	1	6	4	1	5	1	2	1	1	1	1	1	1	1	1	1	1	1	1	2	2	1	1
1	37	1	1	3	4	3	2	3	2	3	3	3	4	5	5	3	5	2	2	6	2	1	6	1	1	6	1	3	3	1	1	1	1	1	1	999	2	1	1	1	1	1	1	1
1	24	1	1	2	2	2	5	1	2	4	4	2	1	6	2	1	5	2	1	4	2	1	7	2	2	6	1	1	2	1	2	2	1	1	1	1	2	1	1	1	1	1	1	1
1	34	1	1	3	3	1	4	2	2	4	3	4	4	4	2	4	4	4	2	3	3	1	3	7	4	4	1	1	1	1	2	1	1	1	1	1	1	1	1	2	2	1	1	2
2	999	999	999	3	3	1	5	2	2	5	5	5	3	4	3	2	4	5	1	6	4	5	7	5	3	5	1	2	2	4	1	2	2	1	2	2	1	1	2	1	1	2	1	1
2	21	2	1	3	4	2	3	3	2	3	3	2	1	5	2	5	3	2	2	5	2	2	5	5	2	4	2	2	2	1	2	2	2	2	1	1	2	1	1	2	2	1	1	1
2	33	1	1	3	5	3	4	2	2	4	4	1	1	7	3	7	7	1	1	7	1	1	7	1	1	7	1	1	1	1	1	1	1	1	1	1	1	1	1	1	1	1	1	1
2	36	1	1	1	5	2	4	1	1	4	4	5	2	4	1	2	5	1	1	6	3	1	7	1	1	7	1	1	1	1	1	1	1	1	1	1	1	1	1	1	1	1	1	1
2	32	3	3	1	4	1	4	2	1	4	4	5	1	6	6	1	6	1	2	6	3	1	7	5	1	6	1	1	1	2	1	2	1	1	1	1	1	1	1	1	1	1	1	1
2	29	1	1	3	5	3	2	1	1	5	4	3	1	4	5	1	3	5	1	3	5	1	7	1	1	3	1	1	1	1	1	1	2	1	1	1	1	1	1	1	1	1	1	1
2	27	3	2	3	4	3	5	2	3	3	5	4	3	6	5	5	6	5	2	4	5	3	5	2	2	4	1	2	2	1	1	2	1	1	2	1	1	1	1	1	1	1	1	1
1	35	3	3	2	4	2	4	1	3	3	5	3	1	4	5	1	3	2	1	5	2	1	4	1	1	3	1	2	1	1	1	1	1	1	1	1	1	1	1	1	1	1	1	1
2	30	3	4	4	3	2	3	2	3	3	3	5	2	5	5	2	4	5	4	5	5	7	6	5	2	5	1	1	2	1	1	3	1	2	2	1	1	2	1	2	2	2	1	1
2	21	1	1	2	4	3	5	2	3	4	4	2	3	4	3	1	4	1	1	5	2	2	6	1	1	2	1	1	1	1	1	1	1	2	1	1	1	1	1	1	1	1	1	1
2	38	1	1	3	4	3	5	2	4	5	5	2	1	3	2	3	6	2	1	6	3	1	6	1	1	7	1	1	1	1	2	2	1	1	1	1	1	1	1	1	1	1	1	1
2	35	2	4	3	5	1	3	1	2	3	5	1	1	3	2	999	5	3	1	5	1	1	5	1	1	5	2	1	2	1	1	2	1	1	1	1	1	1	1	1	1	1	1	1
2	22	1	1	2	2	2	4	2	2	4	4	3	1	6	5	1	7	2	1	7	3	2	7	2	1	5	1	2	2	1	1	1	1	1	1	1	1	1	1	1	1	1	1	1
2	28	1	3	3	4	2	4	3	2	4	3	4	3	2	5	2	4	5	2	4	5	3	6	4	3	4	3	1	2	1	1	1	1	1	1	1	1	1	1	1	1	1	1	1
2	26	1	2	3	5	1	5	1	2	5	5	5	3	6	3	5	6	5	1	5	6	3	5	5	3	5	1	2	2	1	2	3	1	3	1	1	2	1	1	1	1	1	1	2
2	21	1	1	3	3	3	3	3	3	4	3	5	2	5	5	4	5	3	3	4	5	3	5	4	3	4	2	2	1	1	2	1	1	1	1	1	2	1	1	1	1	1	1	1
2	36	1	2	3	3	3	4	2	3	3	3	5	1	5	4	6	5	7	4	5	5	1	7	5	1	5	2	1	2	1	1	1	1	1	1	1	2	1	1	2	2	1	1	1
1	28	1	1	3	2	2	4	2	2	4	4	3	3	4	5	2	3	3	5	5	3	2	3	2	2	4	1	4	3	1	3	4	1	2	2	1	3	2	1	3	1	1	2	2
2	37	3	2	3	2	5	4	2	4	5	4	5	2	5	1	3	6	3	1	3	6	2	7	4	2	3	1	2	2	3	2	2	2	2	1	1	2	1	2	1	1	2	1	1
1	40	2	4	3	2	3	2	4	4	2	2	3	3	4	4	3	5	4	5	5	3	3	5	3	3	4	1	3	2	1	2	2	1	2	2	2	2	2	1	2	2	2	2	2
2	23	1	1	3	3	2	5	3	2	4	3	4	2	4	5	2	4	2	1	4	1	1	7	1	1	6	3	1	1	1	1	1	2	1	1	1	1	1	1	1	1	1	1	1
2	26	2	3	3	4	2	3	2	2	3	4	2	4	6	2	1	5	3	2	4	2	1	7	3	4	5	1	1	1	1	2	2	1	1	1	1	1	1	1	1	1	1	1	1
2	24	1	1	3	4	3	3	3	3	3	3	2	1	3	5	1	4	3	2	3	3	4	5	5	1	4	1	1	2	1	3	3	1	1	3	1	1	3	1	1	2	1	1	3
1	27	999	3	3	2	1	3	2	3	1	2	3	4	5	4	3	5	4	2	5	3	2	7	2	2	3	1	2	2	1	2	2	1	1	1	1	1	1	1	1	1	1	1	1
2	31	4	2	3	4	3	3	3	4	3	3	6	2	6	7	1	6	5	1	4	5	2	7	6	2	5	1	2	2	2	1	1	1	2	1	1	1	1	1	1	2	1	1	1
1	44	3	4	3	3	3	3	2	3	4	4	5	4	5	5	2	5	3	1	4	2	2	6	4	1	5	1	1	1	2	1	1	1	1	1	1	1	1	2	1	1	2	1	1
2	38	3	4	3	3	3	4	2	2	5	5	2	3	4	3	3	4	2	3	6	2	3	6	1	2	6	1	1	1	1	1	1	1	1	1	1	1	1	2	1	1	2	1	1
1	29	1	1	2	3	2	4	3	2	3	3	2	2	5	1	1	6	1	5	6	2	1	6	3	1	5	1	1	1	1	1	1	1	1	1	1	1	1	1	1	1	1	1	1
2	54	3	5	4	4	3	3	3	3	2	2	5	4	3	4	3	3	5	3	4	5	3	4	4	3	5	2	2	2	1	1	2	2	2	1	1	1	1	1	2	2	3	2	2
1	29	1	1	1	1	3	4	4	4	2	3	4	1	2	6	4	6	3	2	5	3	2	7	6	1	5	1	3	4	1	3	4	3	4	4	1	3	2	1	4	4	3	1	3
1	33	2	3	2	5	2	5	1	2	5	5	3	1	6	2	2	6	5	1	6	3	1	7	1	1	6	1	1	1	1	2	1	1	3	1	1	1	1	1	1	1	1	1	1
2	22	1	1	2	3	2	4	2	2	4	4	2	2	4	5	2	6	2	2	5	2	2	7	5	2	5	1	1	3	1	2	1	1	2	2	1	1	1	1	1	1	2	1	1
1	37	1	1	2	4	2	4	2	2	4	4	2	3	3	5	4	5	3	1	4	2	3	5	4	2	4	1	2	2	1	1	2	1	1	2	1	1	1	1	1	1	1	1	1
2	25	3	3	2	1	1	3	2	2	4	3	2	1	1	5	2	4	3	1	5	2	1	5	2	2	4	1	1	1	1	1	1	1	1	1	1	1	1	1	1	1	1	1	1
2	41	1	1	3	1	2	2	5	2	5	5	2	4	5	2	1	4	1	1	5	1	1	6	2	1	6	1	1	1	1	1	1	1	1	1	1	1	1	1	1	1	1	1	1
2	36	1	1	3	2	3	4	3	3	3	4	3	2	6	6	3	5	5	5	5	5	5	5	5	3	5	2	1	2	2	2	3	1	2	2	2	1	2	2	2	2	2	1	2
2	999	3	4	3	5	4	5	4	1	5	5	5	5	7	1	1	6	2	1	6	3	1	7	1	1	7	1	1	1	2	1	1	1	1	1	1	1	1	1	1	1	1	1	1
1	45	1	1	3	3	3	3	2	3	3	3	3	2	3	2	2	3	4	3	4	4	4	3	4	3	5	2	2	3	2	2	2	2	3	3	2	2	1	1	2	2	2	2	2
2	29	2	1	2	5	2	5	3	1	4	5	2	1	6	2	1	3	2	1	3	4	1	7	1	1	3	1	1	1	1	1	1	1	1	1	1	1	1	1	1	1	1	1	1
2	30	1	1	3	4	2	4	2	4	4	4	5	2	4	5	3	4	5	2	5	5	2	6	6	2	5	1	2	2	1	1	1	1	1	1	1	2	1	1	2	2	2	1	1
1	25	2	2	3	2	2	5	2	3	1	5	5	2	6	5	5	6	4	1	6	4	3	4	4	2	5	1	1	1	1	1	1	3	2	1	1	2	1	1	2	2	1	1	1
2	28	1	3	3	3	1	3	2	2	5	5	5	2	2	5	5	5	5	5	6	6	2	7	2	2	5	2	2	2	2	2	2	1	2	2	1	2	2	1	2	2	2	1	2
2	29	1	1	2	4	3	4	3	3	5	5	5	3	5	6	2	2	5	3	5	6	2	5	4	2	4	2	2	1	1	3	1	1	2	1	1	2	1	1	2	1	3	1	1
2	39	2	2	2	5	2	5	3	2	5	5	5	2	7	5	5	2	5	1	3	5	2	5	6	3	5	1	2	2	2	2	2	2	2	1	1	2	1	1	2	2	2	1	1
1	50	999	999	5	1	1	3	1	1	2	5	7	1	6	7	7	7	7	1	6	7	1	6	4	1	7	2	3	2	2	3	3	4	4	3	3	2	2	2	3	2	3	2	2
2	45	2	3	3	3	3	5	3	3	4	4	6	1	5	5	5	7	5	1	5	6	1	7	1	1	5	1	2	2	1	1	2	1	2	2	1	2	2	1	2	2	1	1	2
2	42	4	2	2	1	3	5	2	1	5	5	2	1	7	1	1	6	1	2	7	2	1	7	2	1	6	1	1	1	1	1	1	1	1	1	1	1	1	1	1	1	1	1	1
1	30	1	1	2	3	3	4	3	2	3	4	7	1	4	6	2	1	6	2	4	6	2	2	6	5	5	3	2	3	2	1	5	1	3	2	1	2	1	1	5	2	1	1	1
2	47	2	3	3	3	3	3	3	3	3	3	3	4	5	3	3	4	3	3	5	3	3	5	5	1	5	1	1	1	1	1	2	1	1	1	1	1	1	1	1	1	1	1	1
1	23	2	2	1	3	3	4	2	1	5	4	5	5	5	6	5	5	5	3	3	3	3	7	3	1	3	1	1	2	1	1	2	1	1	1	1	1	1	1	2	2	3	1	1
1	26	2	2	3	1	5	5	4	5	1	3	6	4	3	6	7	1	6	2	1	4	1	6	6	3	4	1	3	4	1	4	3	4	5	4	1	5	3	1	5	2	3	3	2
1	42	1	1	5	5	4	3	3	4	3	4	5	1	5	6	1	6	999	1	7	2	2	7	1	2	4	1	1	1	2	1	2	1	1	2	1	2	1	2	1	1	1	1	1
2	39	1	2	3	4	3	3	3	4	4	4	3	2	5	5	3	3	2	2	5	3	1	7	4	3	4	2	2	3	1	1	1	1	1	2	1	3	2	1	2	2	1	2	1
2	30	2	2	2	3	3	3	3	2	4	4	3	1	4	2	2	6	3	1	7	2	2	5	4	1	6	2	2	3	2	3	2	2	2	3	1	1	3	3	1	2	3	1	3
2	999	3	5	999	4	2	4	4	3	4	4	5	1	6	7	1	7	5	1	6	5	1	7	5	1	7	1	1	2	1	2	1	1	3	999	1	1	1	1	2	2	1	1	2
2	47	999	999	1	3	2	3	2	2	3	2	1	1	5	2	2	4	2	3	6	1	2	7	1	1	5	1	1	1	1	1	1	1	1	1	1	1	1	1	1	1	1	1	1
1	40	3	4	3	1	1	4	2	3	4	4	3	4	3	3	4	3	4	3	3	4	4	5	4	3	3	1	1	1	1	1	1	1	1	1	1	1	1	1	1	1	1	1	1
1	32	1	2	3	5	2	4	2	1	5	5	3	1	6	1	4	4	1	1	5	1	1	6	1	1	5	1	3	1	1	1	2	2	1	1	1	1	1	1	2	1	2	1	1
2	999	4	3	4	3	4	3	3	3	5	5	7	4	6	4	4	6	5	3	6	6	3	6	5	2	6	1	2	1	1	1	1	1	1	1	1	1	1	1	1	1	3	1	1
2	42	999	999	999	999	999	999	999	999	999	999	2	1	6	1	2	6	1	1	5	1	1	5	2	2	6	1	1	2	1	1	1	1	1	2	1	1	1	1	1	2	1	1	1
2	48	2	4	2	5	1	5	1	2	4	5	2	1	6	3	4	7	3	1	7	1	1	5	2	1	6	1	1	1	1	1	2	1	1	1	1	1	1	1	1	1	1	1	1
1	29	999	999	3	5	1	4	5	3	5	3	5	2	1	4	4	7	2	5	6	2	6	5	7	5	4	2	4	3	1	1	2	1	1	2	1	3	3	1	3	2	1	1	1
2	23	3	4	2	5	1	5	1	1	5	4	5	1	7	1	1	6	5	1	4	3	1	5	2	1	7	1	1	1	1	1	1	1	1	1	1	1	1	1	1	1	1	1	1
2	26	3	3	2	4	5	4	1	1	3	5	5	1	7	1	1	6	7	1	4	7	1	1	1	1	7	1	2	1	1	1	1	1	1	1	1	1	1	1	1	1	1	1	1
1	43	2	3	1	4	1	5	1	3	5	5	5	1	6	4	2	5	3	2	6	5	2	6	4	2	6	2	2	2	2	1	2	1	2	1	1	1	1	2	1	2	2	1	1
1	43	1	1	3	4	3	4	4	3	999	4	5	2	4	3	6	6	5	3	6	5	2	5	6	2	4	1	3	2	1	3	3	1	3	3	2	2	2	1	2	2	1	1	2
1	28	1	1	3	2	1	5	1	1	5	5	2	4	999	1	6	7	1	1	6	2	1	7	1	1	6	1	2	1	1	2	2	1	1	1	1	1	1	1	1	1	1	1	1
1	38	4	4	2	3	2	4	2	3	4	4	4	1	6	4	2	6	4	1	5	1	1	7	4	1	6	1	2	2	1	2	2	1	2	1	1	2	1	1	1	2	1	1	1
1	34	2	3	5	3	2	5	3	2	4	4	1	1	3	2	1	6	2	1	4	2	1	7	5	2	6	1	1	3	1	1	3	1	2	1	1	1	1	1	1	2	1	1	2
2	32	999	999	3	1	2	3	3	2	4	4	1	1	6	5	1	6	1	1	6	1	1	6	1	1	5	1	1	1	1	1	1	1	1	1	1	1	1	1	1	1	1	1	1
2	23	1	2	2	5	3	5	1	2	5	5	1	1	6	3	1	7	1	4	7	1	1	7	3	1	7	2	1	1	1	1	1	1	1	1	1	1	1	1	1	1	1	1	1
1	22	1	1	3	4	3	2	3	3	2	4	4	5	4	4	4	4	5	5	5	5	4	5	4	4	4	1	1	1	1	1	1	1	1	1	1	1	1	1	1	1	1	1	1
1	35	4	5	2	4	1	4	1	2	4	4	1	3	6	3	3	6	3	3	5	2	2	6	2	2	6	1	2	2	1	1	1	1	2	1	1	1	1	1	1	1	1	1	1
2	36	2	2	3	3	4	4	3	4	4	4	3	2	5	5	2	5	3	1	5	2	1	5	1	1	6	2	1	2	1	2	2	1	1	1	1	1	1	2	1	1	1	1	1
1	33	3	3	3	4	5	4	4	3	2	3	5	1	5	5	2	4	4	2	5	3	2	6	6	4	5	2	2	1	1	1	1	1	1	1	1	1	1	1	3	1	2	1	1
1	60	1	1	3	1	2	3	2	3	5	4	5	4	5	5	4	4	4	1	4	4	3	5	4	3	5	1	2	2	1	2	2	1	1	1	1	2	1	1	1	1	1	1	1
2	33	1	3	3	1	3	2	5	2	3	4	3	1	5	1	999	3	3	1	5	3	2	6	2	3	5	2	1	2	2	1	2	1	1	2	1	2	2	2	1	2	2	1	2
2	43	1	1	2	999	1	4	2	3	2	2	1	2	7	4	1	5	2	2	3	3	2	6	1	2	5	1	1	1	1	1	1	1	1	1	1	1	1	1	1	1	1	1	1
2	41	999	999	1	5	1	4	1	1	5	4	2	1	6	2	1	6	1	1	6	2	1	7	1	1	5	1	1	1	1	1	1	1	1	1	1	1	1	1	1	1	1	1	1
2	41	4	3	4	4	2	3	2	2	4	3	5	1	6	2	1	5	5	2	5	5	2	5	6	1	5	2	1	1	1	4	2	1	2	1	1	1	1	1	2	1	1	1	1
1	23	1	1	3	5	3	4	3	5	2	2	3	3	5	3	2	3	2	1	4	2	2	6	1	2	2	1	1	1	1	1	1	1	1	1	1	1	1	1	1	1	1	1	1
2	45	2	4	3	3	4	4	3	1	4	4	5	3	6	3	4	6	5	2	6	5	3	6	5	3	6	2	1	2	1	1	1	1	2	2	1	1	1	1	1	2	1	1	2
2	51	1	2	3	3	4	3	2	2	3	3	4	3	5	4	4	5	4	4	5	4	2	5	4	3	5	1	1	2	1	2	1	1	1	1	1	1	1	1	1	1	1	1	1
1	45	4	5	2	1	2	3	3	3	4	4	2	3	6	5	5	6	5	3	4	3	4	5	4	5	5	2	1	1	1	1	2	1	1	1	1	1	1	1	1	1	1	1	1
2	28	1	1	3	1	3	4	2	2	4	5	4	2	6	4	1	5	5	1	7	4	1	6	2	2	7	2	4	4	1	1	4	5	3	1	1	1	1	1	1	2	2	1	1
2	52	1	3	3	3	2	5	1	4	5	5	6	1	5	6	3	3	4	1	4	3	3	6	5	4	6	3	4	3	2	3	3	2	2	2	2	1	2	2	1	2	2	3	3
2	35	4	4	1	1	3	5	1	3	4	4	3	1	6	2	4	7	3	5	6	3	2	7	1	2	6	1	1	1	1	1	1	1	1	1	1	1	1	1	1	1	1	1	1
1	60	3	3	3	3	2	3	2	3	2	2	5	2	6	5	2	6	5	1	5	4	1	6	1	1	7	1	1	1	1	1	1	1	1	1	1	1	1	1	1	1	1	1	1
2	38	2	2	3	3	3	3	3	2	2	2	3	3	4	4	3	4	2	2	4	3	2	6	2	2	4	1	2	1	1	1	2	1	1	1	1	2	1	1	2	1	1	1	1
1	28	3	2	3	4	3	4	2	2	4	4	6	2	6	6	2	4	5	1	6	6	2	7	6	2	6	1	2	3	1	1	3	3	3	3	1	2	2	1	2	2	2	1	2
2	26	1	2	3	4	3	5	2	3	5	5	1	1	6	6	1	5	2	1	6	2	1	7	2	1	6	1	1	2	1	1	3	1	1	1	1	1	2	1	1	2	1	1	2
2	47	2	2	2	4	3	999	4	3	2	4	5	4	5	6	2	5	5	1	5	2	1	6	1	1	3	1	3	2	2	1	2	1	2	1	1	4	1	1	1	1	1	1	1
1	42	2	2	3	5	3	4	4	4	5	3	4	3	6	5	3	4	5	1	7	5	3	5	2	4	5	1	2	1	1	2	1	1	1	2	1	2	2	2	2	2	1	1	1
2	22	3	4	3	3	3	4	2	3	4	4	4	5	6	5	5	5	4	4	4	5	3	6	3	4	4	2	3	3	2	3	3	3	3	4	3	3	4	3	3	3	3	2	4
2	46	4	4	3	1	5	5	3	4	2	5	5	2	4	5	1	7	3	2	6	4	5	999	6	4	5	2	2	2	1	2	2	3	3	2	1	1	2	2	1	1	1	1	2
2	48	1	1	3	5	3	2	4	4	3	2	3	1	5	1	1	5	3	1	7	3	1	5	2	1	7	1	1	1	1	1	1	1	1	1	1	2	1	1	1	1	2	1	1
2	35	999	1	3	3	4	5	3	3	3	3	5	1	4	5	1	4	2	1	5	5	1	4	2	1	6	1	2	2	2	1	2	1	1	1	1	1	1	1	1	1	1	1	1
999	999	999	999	3	3	3	3	3	3	4	3	2	2	3	4	5	5	2	1	5	2	2	6	2	3	4	2	1	2	1	2	2	1	1	1	1	2	1	1	1	1	1	1	1
1	26	1	1	2	2	2	5	2	2	4	4	4	4	3	5	5	4	5	3	4	3	3	5	5	6	5	1	1	3	1	2	1	1	3	1	1	3	1	1	3	3	3	3	1
2	30	3	4	3	3	4	4	2	3	3	3	6	2	5	6	2	3	5	4	5	4	3	6	7	3	4	1	2	2	1	2	2	1	2	1	2	2	1	2	2	1	1	1	1
2	36	2	1	3	5	2	5	2	3	4	5	6	3	999	2	3	5	999	1	4	5	3	5	5	2	6	3	999	2	3	3	999	2	3	2	1	1	1	2	1	2	2	1	1
1	31	1	2	4	3	3	4	4	4	3	3	6	4	4	5	5	5	6	4	4	5	4	6	7	4	4	2	2	3	2	3	3	2	4	2	2	4	4	3	3	3	3	2	3
2	51	2	3	3	5	1	5	1	1	5	5	6	2	4	2	2	6	5	1	4	5	1	7	6	2	6	2	2	1	1	1	1	2	1	1	1	999	1	1	1	1	2	1	1
1	39	1	1	3	4	2	4	2	1	3	3	5	1	6	999	1	7	5	1	999	5	1	7	6	3	6	3	3	3	3	3	3	3	2	2	2	3	2	999	3	4	3	3	3
2	38	2	3	1	5	2	5	1	1	5	5	3	1	7	2	1	7	2	1	6	2	1	7	2	1	2	1	1	1	1	1	1	1	1	1	1	1	1	1	1	1	1	1	1
2	35	3	3	3	999	3	4	3	4	999	4	3	4	4	1	999	4	1	1	4	2	1	5	2	2	4	1	1	1	1	1	1	1	1	1	1	1	1	1	1	1	1	1	1
2	47	4	5	3	5	2	5	1	2	5	5	5	4	6	2	4	4	3	2	6	4	2	7	3	4	7	2	2	2	1	3	3	1	2	1	2	1	1	1	1	2	1	1	1
2	22	1	1	3	3	3	4	2	2	2	2	6	1	6	5	2	5	2	1	5	3	1	7	5	1	4	2	3	1	1	1	2	2	1	1	1	2	1	1	1	1	1	1	1
2	27	2	3	2	4	3	5	4	1	3	5	2	1	6	6	2	4	2	1	4	3	2	5	5	2	4	1	3	4	1	3	4	3	3	1	2	2	2	1	2	1	2	1	1
2	42	1	2	3	3	3	3	3	3	3	3	2	3	4	3	999	4	2	1	4	2	3	6	1	2	4	2	1	1	1	1	1	1	1	1	1	1	1	1	1	1	1	1	1
2	38	2	2	3	4	2	4	2	2	3	4	3	4	4	3	4	2	1	2	4	2	1	5	1	1	4	1	3	1	1	1	1	1	2	2	1	1	1	1	1	1	1	1	1
1	58	2	2	2	2	2	2	3	3	3	4	6	2	4	6	5	5	5	3	6	6	3	6	3	3	5	1	2	1	1	1	2	1	2	1	1	2	2	2	2	2	2	1	1
2	40	1	2	2	2	2	4	4	2	3	4	3	3	5	999	3	4	3	3	5	3	2	5	2	2	5	2	1	1	1	1	1	1	1	1	1	1	1	1	1	1	1	1	1
2	22	1	1	4	3	3	3	3	3	3	4	5	1	3	6	1	5	3	4	6	5	1	6	5	1	4	3	2	3	1	1	3	1	1	3	1	1	1	1	1	2	2	1	1
2	37	999	4	4	3	3	5	3	3	4	4	6	2	5	2	4	5	5	2	6	5	4	5	7	3	3	1	2	1	1	2	3	2	1	1	1	1	1	1	1	2	2	1	1
2	22	1	1	1	2	5	5	5	5	2	3	2	999	1	7	5	2	6	3	2	7	5	7	7	4	1	1	3	1	1	3	3	2	3	1	3	2	1	3	3	1	1	1	2
2	33	3	3	3	5	1	5	3	2	5	5	1	1	7	5	1	5	1	1	7	1	1	6	1	1	6	1	1	1	1	1	1	1	1	1	1	1	1	1	1	1	1	1	1
2	31	999	1	3	2	2	3	2	2	2	3	5	1	4	5	1	3	5	1	3	5	3	6	5	1	4	1	2	4	3	2	2	2	3	2	1	2	2	2	3	2	1	1	2
1	41	999	999	3	3	3	5	2	2	4	5	5	3	5	2	5	5	3	1	5	3	1	3	5	1	6	1	2	1	1	2	2	1	1	1	1	2	1	1	2	2	1	1	2
2	32	1	2	2	3	1	5	3	3	5	4	5	1	6	6	1	4	6	1	6	7	1	3	1	5	4	1	2	1	1	1	2	1	1	2	1	2	1	1	2	1	3	1	1
1	23	1	1	2	3	3	3	3	2	4	3	3	1	5	4	1	4	2	1	3	3	1	6	5	1	6	1	2	1	1	2	1	1	1	1	1	1	1	1	2	1	1	1	1
2	41	3	5	2	4	1	5	1	1	5	5	3	3	7	3	2	4	3	1	5	4	1	7	1	3	7	2	2	4	3	3	3	3	3	1	2	1	1	1	2	2	2	1	1
2	33	3	999	4	4	4	4	3	2	4	2	7	1	7	7	6	4	6	2	7	5	5	5	4	1	5	1	1	4	2	1	2	2	1	3	1	3	1	2	2	2	2	1	2
2	48	2	999	3	4	4	5	1	2	5	5	5	1	6	3	4	5	3	1	3	5	2	7	1	2	7	1	1	1	1	1	2	1	1	1	1	1	1	1	1	1	1	1	1
2	51	1	1	1	4	1	5	1	1	5	5	1	1	7	1	5	6	1	1	7	3	4	7	6	1	7	2	1	1	1	1	1	1	1	1	1	1	1	1	1	1	1	1	1
1	40	1	1	4	5	2	5	1	2	5	5	2	2	6	2	2	6	2	999	2	2	2	999	2	6	999	1	1	1	1	1	2	1	1	1	1	1	1	1	1	1	1	1	1
2	55	3	4	1	1	1	1	1	1	1	1	6	1	6	1	1	6	6	1	6	6	1	6	1	1	6	1	4	2	1	2	1	1	1	1	1	1	1	1	1	1	1	1	1
1	34	2	3	3	1	1	5	1	1	5	5	2	2	6	2	2	5	3	1	5	2	2	5	2	2	6	2	1	2	1	1	2	1	1	1	1	1	1	1	1	1	1	1	1
1	22	1	1	1	1	3	5	1	1	5	5	1	3	6	2	1	4	2	2	2	1	1	6	2	1	5	2	2	2	2	1	2	2	2	1	1	1	1	2	1	1	2	1	1
2	28	1	2	2	4	2	5	3	2	4	5	2	1	6	5	2	6	2	2	6	2	1	7	1	1	7	1	1	2	1	1	2	1	2	1	1	1	1	1	1	1	1	1	1
2	32	2	2	2	4	3	3	3	2	3	2	4	1	5	5	1	5	2	2	5	2	1	7	1	2	5	1	1	2	1	1	1	1	1	1	2	1	2	1	1	1	2	1	1
1	40	4	3	2	3	4	4	3	3	3	3	2	3	4	5	3	4	5	4	3	5	5	5	4	4	4	1	3	3	1	1	2	1	2	1	1	1	1	1	1	1	1	1	1
2	56	1	1	2	2	3	4	3	4	3	3	5	4	5	4	4	5	5	3	4	5	3	5	5	3	5	1	2	2	1	2	2	2	2	1	1	2	1	1	2	2	1	1	1
2	33	4	3	2	4	1	5	3	1	4	5	2	2	5	1	5	3	2	1	6	2	1	7	1	2	5	1	1	1	1	2	1	1	1	1	2	1	1	1	1	1	1	1	1
2	26	2	2	1	2	3	4	2	2	5	4	3	2	6	2	1	6	2	1	6	2	1	5	1	1	6	2	2	1	1	2	2	2	1	1	1	1	1	1	1	1	1	1	1
2	26	1	2	3	3	2	3	5	3	2	2	1	2	2	2	1	5	1	1	5	1	2	5	1	4	3	1	1	1	1	1	1	1	2	1	1	1	1	1	1	1	1	1	1
2	22	1	2	2	2	3	3	3	4	5	4	5	2	5	6	1	4	5	3	6	5	2	6	4	3	4	2	3	3	2	3	1	1	2	1	1	3	1	1	3	1	4	1	1
2	52	1	2	3	3	3	4	2	3	3	4	4	1	4	5	4	4	5	1	2	2	1	6	5	2	4	1	1	1	1	1	1	1	1	1	1	1	1	1	1	1	1	1	1
2	43	2	3	3	4	3	5	3	5	4	5	3	1	6	2	2	7	3	1	2	3	1	7	5	1	4	2	1	1	2	1	2	1	1	1	1	1	1	2	1	2	2	1	1
2	40	1	999	2	5	2	5	1	2	5	5	3	1	5	1	1	5	6	1	3	5	1	7	2	1	5	1	1	1	1	2	1	3	1	1	1	1	1	1	1	1	2	1	1
2	31	1	1	3	5	5	5	2	1	5	5	4	3	3	4	5	4	4	2	5	5	3	7	6	2	5	3	1	1	1	1	3	2	1	1	1	1	1	1	1	1	1	1	1
2	27	1	1	2	3	3	4	2	3	3	3	4	3	5	5	4	4	5	2	4	3	2	4	1	2	5	2	1	1	1	1	2	1	1	2	1	2	1	1	2	1	1	1	1
2	21	1	1	4	2	5	3	4	5	2	2	4	4	5	5	4	4	3	4	4	3	4	6	4	4	4	1	3	1	1	2	2	1	1	1	1	2	1	1	1	1	1	1	1
1	28	1	2	2	3	1	3	3	1	3	3	2	1	1	1	3	7	1	1	5	5	7	4	1	4	1	1	2	1	1	1	2	3	2	1	2	3	1	1	3	1	1	1	1
2	25	1	1	3	2	4	3	5	4	5	4	5	2	4	5	7	6	5	2	7	4	5	7	1	3	2	1	1	3	1	1	1	1	2	1	1	3	1	1	4	4	1	1	1
2	29	1	1	5	3	3	3	2	2	3	3	3	1	6	2	1	5	2	1	4	1	1	7	2	1	3	1	1	1	1	1	2	1	1	1	1	1	1	1	1	1	1	1	1
1	24	2	3	1	5	1	5	1	1	5	5	1	1	7	1	1	7	1	7	7	1	1	7	1	1	7	1	1	1	1	1	1	1	1	1	1	1	1	1	1	1	1	1	1
2	37	4	1	4	4	5	3	3	3	2	4	5	5	3	6	2	6	4	1	6	4	1	7	6	1	4	2	3	2	1	3	1	1	2	1	1	2	1	2	2	2	3	1	1
1	35	2	3	4	2	5	3	2	1	4	4	2	2	5	2	1	5	2	1	4	3	2	4	5	1	5	1	1	1	1	2	1	2	1	1	1	1	1	1	2	1	1	1	1
2	33	3	1	2	3	3	3	999	2	5	3	5	1	4	1	5	4	1	1	5	3	1	4	1	1	4	1	2	1	1	1	2	1	1	1	1	1	1	1	1	1	1	1	1
1	25	1	1	2	4	1	4	2	2	5	4	2	1	5	2	2	5	2	2	5	3	3	6	2	2	6	1	2	1	1	2	2	2	1	1	1	2	1	1	2	1	2	1	1
2	25	1	1	3	3	2	5	2	3	2	5	2	1	5	2	2	6	2	1	6	5	1	7	1	1	6	1	2	1	1	1	1	1	1	1	1	1	1	1	1	1	1	1	1
2	32	3	3	1	1	1	5	3	1	3	4	4	1	6	4	2	5	2	1	3	3	1	7	1	1	5	1	1	1	1	1	1	1	1	1	1	1	1	1	1	1	1	1	1
2	42	2	3	3	3	4	4	3	3	3	4	2	2	5	3	2	5	2	3	5	2	1	6	2	1	6	1	1	2	1	2	2	999	2	1	1	1	1	2	1	1	1	1	1
2	40	4	3	4	3	2	5	1	2	5	5	7	2	2	6	3	6	7	1	2	7	3	7	7	3	6	3	3	4	3	3	4	3	3	3	2	1	2	3	2	2	2	1	2
2	37	1	1	2	5	2	4	2	3	4	4	2	1	2	3	2	2	3	1	3	4	2	6	2	2	6	1	1	1	1	1	1	1	1	1	1	1	1	1	1	1	1	1	1
1	34	2	3	1	2	3	3	2	4	5	3	4	3	5	5	2	3	6	2	6	3	1	2	6	4	2	1	2	1	1	4	1	1	3	2	1	3	4	1	3	2	2	1	2
2	40	4	3	3	4	3	3	1	1	3	3	2	1	6	1	1	4	2	2	4	2	1	7	4	1	7	1	1	1	1	1	1	1	1	1	1	1	1	1	1	1	1	1	1
2	26	1	1	3	4	1	5	3	5	4	4	7	1	3	7	7	4	7	1	4	5	1	7	7	1	6	2	4	999	1	1	999	999	2	1	1	1	2	1	5	1	1	1	1
2	27	2	2	4	4	4	4	3	999	4	4	5	4	2	2	1	2	2	2	2	2	1	6	2	3	6	2	2	3	4	1	2	1	1	1	1	2	1	1	1	1	1	1	1
2	38	1	1	1	3	3	4	1	2	5	4	5	2	4	1	1	3	5	1	1	2	1	7	1	2	2	1	2	1	1	1	1	1	2	1	1	2	1	1	1	1	2	1	1
2	40	1	2	3	3	2	5	2	2	4	4	1	3	6	4	4	5	3	1	6	4	1	6	4	1	6	1	1	1	1	1	2	1	2	2	1	1	1	1	1	2	2	1	1
1	36	1	1	3	3	3	5	3	2	3	5	4	2	5	4	4	6	2	1	5	4	4	5	4	4	5	1	1	1	1	2	1	1	2	1	1	1	1	1	1	1	2	1	1
2	43	1	1	3	4	2	4	2	2	3	3	1	1	6	2	2	5	1	1	2	2	2	7	2	2	5	1	1	1	1	1	1	1	1	1	1	2	1	1	2	1	1	1	1
2	45	999	3	1	5	1	5	1	2	4	4	2	1	6	1	1	6	2	1	7	3	1	5	1	1	6	1	1	1	1	1	1	1	1	1	1	1	1	1	1	1	1	1	1
1	27	2	2	3	4	3	4	3	2	4	4	3	1	6	2	1	6	2	1	7	2	1	7	2	1	6	2	2	1	1	2	2	1	2	2	1	1	1	1	1	1	2	1	1
2	49	1	1	3	3	4	4	2	3	4	5	4	2	5	5	1	5	3	1	5	5	1	5	4	2	6	2	1	1	2	1	2	2	1	1	2	1	1	2	1	1	2	1	2
1	32	2	4	1	5	1	5	1	1	5	5	1	4	7	4	1	6	1	1	6	1	1	7	1	1	6	1	1	1	1	1	1	1	1	1	1	1	1	1	1	1	1	1	1
1	33	2	2	3	3	2	5	1	3	4	5	3	2	7	2	1	5	2	1	5	3	4	7	2	1	6	1	1	1	1	1	1	1	1	1	1	1	1	1	1	1	1	1	1
2	33	3	3	2	2	1	4	1	1	2	2	6	1	5	7	1	4	7	1	4	6	3	7	1	7	7	1	1	1	1	1	1	1	1	1	1	1	1	1	1	1	1	1	1
2	55	2	4	3	3	2	4	2	2	4	4	5	3	5	3	2	5	4	3	4	4	3	6	3	3	5	1	2	1	2	1	2	1	2	1	2	2	1	3	1	2	2	1	2
2	51	999	999	1	5	1	5	1	1	5	5	1	1	7	1	1	7	1	1	7	1	1	7	1	1	7	1	1	1	1	1	1	1	1	1	1	1	1	1	1	1	1	1	1
2	30	2	999	3	2	3	2	2	2	4	4	2	1	5	2	2	4	1	1	7	3	1	7	2	1	7	1	1	1	1	1	1	1	1	1	1	1	1	1	1	1	1	1	1
2	45	4	4	3	2	1	4	2	2	3	3	5	1	4	4	2	5	2	1	5	3	1	6	4	2	6	1	1	2	1	1	2	1	2	1	1	1	1	1	2	1	1	1	1
2	41	4	3	1	1	2	3	1	2	3	5	2	3	6	1	4	7	2	1	5	2	1	6	1	2	7	1	1	1	1	1	1	1	1	1	1	1	1	1	1	1	1	1	1
2	38	2	5	2	4	2	5	2	2	4	5	3	2	3	4	3	6	2	1	6	2	2	6	5	3	5	2	2	1	1	1	1	1	1	2	1	1	1	1	1	1	1	1	1
2	24	999	999	3	5	3	5	1	2	5	5	5	2	7	3	1	6	3	2	5	2	999	999	5	999	3	2	2	2	1	2	1	1	1	1	1	1	1	1	1	1	1	1	1
2	49	999	999	1	4	2	5	2	2	4	4	1	2	6	2	1	7	1	1	7	1	1	7	1	1	7	1	1	1	1	1	2	1	1	1	1	1	1	1	1	1	1	1	1
1	39	2	2	3	2	3	4	3	3	2	3	6	4	4	5	3	4	6	4	5	5	3	5	5	3	5	2	3	2	2	2	2	2	3	3	2	2	2	2	2	2	2	1	2
1	29	2	3	2	3	2	5	2	4	5	4	5	3	6	6	3	6	5	2	4	2	2	6	4	2	4	1	2	2	1	2	3	1	2	1	1	2	2	2	1	1	2	1	1
2	21	1	3	4	3	2	3	3	4	1	3	5	3	3	6	3	5	5	3	4	5	3	5	5	3	3	2	2	2	1	2	2	2	2	2	1	2	2	2	2	2	2	1	2
1	26	1	3	3	2	1	5	4	2	5	5	2	1	6	3	2	5	2	1	6	3	7	7	4	3	6	1	2	1	1	1	1	1	1	1	1	1	1	1	1	1	1	1	1
1	42	1	3	4	4	3	3	4	4	3	2	4	2	4	1	3	999	3	5	5	4	3	6	2	3	2	1	2	3	1	1	1	3	2	1	1	3	1	2	1	2	3	1	1
2	38	1	1	3	4	4	5	3	5	4	4	3	1	6	6	3	4	4	1	5	3	1	7	4	2	6	1	3	3	1	4	3	2	3	2	1	4	1	3	3	2	1	1	1
2	29	1	2	4	5	2	5	1	1	5	5	4	1	2	3	4	5	4	3	6	5	3	3	3	2	2	1	2	1	1	1	1	1	1	1	1	1	1	1	1	1	1	1	1
2	28	1	1	3	3	1	3	3	999	4	3	5	1	5	6	1	4	3	1	6	5	1	7	5	1	5	1	1	2	1	1	2	1	2	1	1	1	1	1	2	1	1	1	1
2	32	1	1	2	4	3	4	2	2	4	4	6	2	5	4	2	4	4	1	4	5	2	6	4	2	6	2	1	3	1	1	2	2	2	3	1	1	2	2	1	1	1	1	3
1	39	1	1	2	3	2	3	2	4	3	3	2	4	4	4	3	5	3	3	5	2	1	5	3	3	5	1	1	1	1	1	1	1	1	1	1	1	1	1	1	1	1	1	1
2	42	4	3	3	3	2	3	3	3	4	4	6	2	6	5	3	5	6	2	6	6	2	6	6	2	6	2	2	2	1	2	2	1	2	2	1	2	1	1	2	1	1	1	1
2	30	1	1	3	3	3	4	3	2	4	4	5	2	4	3	3	5	4	2	5	4	2	5	4	3	5	2	2	3	2	3	4	2	3	3	2	3	1	1	1	2	2	1	1
2	28	2	2	3	1	3	5	2	2	3	5	2	2	6	4	2	6	2	2	5	3	2	6	2	2	6	1	2	1	1	2	2	1	1	2	1	1	2	1	2	1	1	1	1
1	29	4	3	5	4	3	5	3	4	3	4	1	1	7	2	2	2	7	1	6	2	7	2	1	2	7	1	1	1	1	1	1	1	1	1	1	1	1	1	1	1	1	1	1
2	52	2	3	3	5	1	4	2	2	4	4	2	1	7	1	1	6	1	2	7	1	1	7	2	1	7	1	1	1	1	1	1	1	1	1	1	1	1	1	1	1	1	1	1
1	35	4	4	2	1	3	3	2	1	3	4	1	4	5	1	1	6	4	1	6	3	1	6	999	1	6	1	1	1	1	1	3	1	2	2	1	1	1	1	1	1	1	1	1
1	23	2	2	2	999	2	4	2	2	5	5	2	2	6	4	2	3	4	1	5	3	2	7	4	2	6	3	1	2	1	1	1	1	1	1	1	1	1	1	1	1	1	1	1
1	42	1	1	1	3	2	4	4	3	5	4	2	1	4	3	1	5	4	5	5	1	5	6	1	1	6	1	1	1	1	1	1	1	1	1	1	1	1	1	1	1	2	1	1
2	40	2	3	2	2	3	5	4	2	3	5	5	4	5	6	6	6	4	1	6	5	1	7	7	3	6	2	4	5	4	5	5	5	5	4	4	3	3	3	5	5	4	2	5
2	44	999	5	3	5	1	5	1	2	5	5	4	5	7	5	3	7	5	4	6	6	3	7	6	3	7	3	4	999	1	1	3	1	2	1	1	1	1	1	1	1	1	1	1
2	30	2	4	1	5	1	5	1	1	5	5	1	1	7	1	1	7	1	1	1	1	1	7	1	1	7	1	1	1	1	1	1	1	1	1	1	1	1	1	1	1	1	1	1
1	47	2	3	2	4	3	5	3	4	4	5	5	1	6	2	3	6	4	1	6	3	1	6	4	2	7	3	2	3	3	2	3	3	2	1	1	1	1	2	1	1	2	1	1
1	25	1	1	1	5	1	5	1	1	3	5	1	1	6	2	1	6	2	6	5	2	2	4	2	2	6	1	1	1	1	1	3	1	1	1	1	1	1	1	1	1	1	1	1
2	32	2	3	3	5	4	5	3	4	3	3	2	6	6	5	2	6	2	1	7	2	2	7	2	2	6	1	2	2	1	2	2	2	1	1	1	1	1	1	1	1	1	1	1
2	29	999	1	3	2	2	4	2	2	4	4	4	2	5	3	2	5	3	2	6	4	1	6	5	2	6	1	1	1	1	1	1	1	1	1	1	1	1	1	1	1	1	1	1
2	39	2	3	2	4	2	3	2	2	3	3	3	2	5	4	3	4	2	1	5	4	7	3	1	1	5	2	2	1	1	1	2	1	1	1	1	1	1	1	2	1	2	1	1
2	39	1	1	3	3	3	5	3	3	3	5	6	3	4	5	1	6	6	1	2	6	1	6	5	3	6	1	3	3	1	2	3	3	4	3	1	3	4	2	3	3	2	1	2
2	32	2	2	2	3	2	3	2	2	4	4	3	2	5	4	2	6	4	3	4	5	2	5	3	2	4	2	1	1	1	1	2	1	1	1	1	1	1	1	1	1	1	1	1
2	51	3	2	4	3	4	5	2	3	4	4	5	3	5	3	3	7	5	3	4	5	2	7	4	1	4	1	1	2	1	1	2	1	1	1	1	1	1	1	1	1	1	1	1
1	45	1	2	3	4	3	4	4	3	3	2	2	1	6	5	5	5	2	2	6	2	1	5	5	3	4	2	999	2	1	1	2	1	2	1	1	1	1	2	1	2	2	1	1
2	40	999	999	2	4	3	3	2	2	4	3	2	2	2	2	2	5	3	2	6	3	2	7	1	1	6	1	1	1	1	1	1	1	1	1	1	1	1	1	1	1	2	1	1
1	45	4	5	3	3	1	5	1	1	5	5	5	2	2	3	4	7	2	1	4	3	2	7	2	2	7	1	1	3	1	2	2	1	2	2	1	1	2	1	1	3	2	1	2
2	35	2	3	2	5	2	3	3	3	5	4	2	2	4	2	1	6	2	2	7	1	1	7	1	4	6	1	1	1	1	1	1	1	1	1	1	1	1	1	1	1	1	1	1
2	36	2	3	3	3	4	5	2	3	5	5	5	3	6	1	3	7	3	2	4	3	2	7	5	1	5	3	2	2	1	2	3	1	1	2	2	2	1	1	2	2	3	1	1
1	38	2	2	2	1	2	2	3	3	2	2	3	5	3	5	2	5	3	2	5	3	2	6	3	3	6	2	2	2	2	1	1	2	2	1	2	1	2	2	2	1	1	1	1
2	37	2	1	4	4	3	3	5	5	2	4	4	5	5	5	2	5	2	3	4	3	2	7	6	1	3	1	2	1	1	1	2	999	1	1	2	2	1	1	1	1	1	1	1
1	33	2	3	3	4	2	5	2	2	5	5	2	2	5	4	3	5	1	1	7	1	2	7	2	2	6	1	3	2	1	1	4	1	2	2	1	2	2	2	1	2	2	1	2
1	46	999	999	2	2	2	4	1	2	4	4	2	2	6	1	2	6	3	2	6	5	999	7	2	1	6	1	1	1	1	1	1	1	1	1	1	1	1	1	1	1	1	1	1
1	22	1	1	2	1	2	5	3	3	5	5	1	4	6	4	1	6	5	2	6	4	1	7	5	1	6	1	2	1	1	1	2	1	2	1	1	1	1	1	1	1	1	1	1
2	41	1	1	1	3	3	3	2	3	2	3	4	3	3	4	3	5	2	2	5	3	3	5	2	3	5	2	3	1	1	1	1	1	1	1	1	2	1	1	1	1	1	1	1
1	30	1	1	1	2	3	2	2	1	1	1	2	2	6	2	2	6	2	3	6	5	3	3	2	2	3	2	2	1	1	1	2	1	1	1	1	1	1	1	1	1	2	1	1
2	23	1	1	2	4	3	3	3	3	2	3	2	1	6	3	1	4	2	1	5	5	1	7	1	2	4	1	1	1	1	1	1	1	1	1	1	1	1	1	1	1	1	1	1
1	45	4	4	2	3	1	1	2	2	3	3	3	4	3	5	5	6	4	1	7	4	2	3	2	3	2	4	3	3	3	3	3	999	2	1	2	2	2	2	2	2	3	2	2
2	23	1	1	4	2	1	4	5	5	3	3	5	2	6	4	2	5	2	4	4	7	1	5	7	2	4	1	3	5	1	4	5	1	4	5	1	4	4	1	2	4	3	3	4
1	25	1	1	1	3	1	1	3	3	3	2	1	4	3	1	3	4	1	1	3	4	1	7	1	1	5	2	2	1	1	3	3	1	1	1	1	2	1	1	1	1	1	1	1
1	28	3	1	1	3	2	3	1	1	4	4	3	1	4	2	4	7	1	1	7	1	2	6	4	1	5	1	1	2	1	2	2	1	1	1	1	1	1	1	1	2	1	1	2
2	24	1	1	2	3	3	4	1	1	3	3	1	3	5	4	3	7	5	999	999	5	1	7	5	3	6	1	1	1	1	1	1	1	1	1	1	1	1	1	1	1	1	1	1
1	31	1	1	3	1	1	5	3	2	5	5	6	1	7	7	7	7	7	1	6	7	5	6	4	5	6	2	5	4	1	3	4	1	2	1	1	3	1	1	4	3	1	1	1
1	37	1	1	2	5	4	5	1	1	3	5	3	4	5	5	2	4	4	3	4	3	3	6	6	5	6	1	3	2	1	1	3	2	3	2	2	1	2	2	2	1	2	1	2
1	28	1	1	4	2	1	3	3	3	3	4	6	4	4	5	3	4	6	1	5	6	2	7	5	2	5	2	2	1	1	1	2	1	1	1	1	2	2	1	3	3	3	1	2
1	22	1	2	2	5	2	3	2	2	3	5	1	2	4	2	1	3	3	1	6	3	1	6	1	1	5	1	1	1	1	1	1	1	1	1	1	1	1	1	1	1	1	1	1
1	43	4	4	1	5	1	5	1	1	5	5	1	1	7	1	1	6	2	1	6	3	1	2	1	1	7	1	1	1	1	1	1	1	1	1	1	1	1	1	1	1	1	1	1
2	58	1	2	3	3	3	4	3	3	2	3	5	3	4	5	3	4	5	3	5	4	2	6	5	4	5	2	2	2	1	2	2	2	2	1	1	1	1	1	2	1	1	1	1
2	41	2	2	4	2	2	2	2	2	2	2	7	1	7	1	1	7	5	1	5	2	1	4	7	1	4	1	1	1	1	1	1	3	1	1	1	3	1	1	1	1	3	1	1
2	24	1	1	2	2	1	5	2	1	4	4	3	1	6	2	1	6	2	1	6	4	1	7	1	1	7	1	1	1	1	1	3	1	1	2	1	1	2	1	1	2	2	1	2
2	42	2	1	2	3	4	3	2	2	3	5	5	2	7	2	2	6	5	1	7	7	1	7	7	1	7	1	2	2	1	5	5	1	5	3	1	2	2	2	2	3	1	1	3
1	27	1	1	3	4	3	999	4	2	4	4	2	2	3	4	1	5	2	1	5	5	2	7	2	2	7	1	1	1	1	1	1	1	1	1	1	1	1	1	1	2	1	1	1
2	47	2	3	3	3	3	4	1	3	4	4	2	2	5	2	1	3	3	1	5	5	5	6	1	1	5	1	1	1	1	1	2	1	1	1	1	1	1	1	1	1	1	1	1
2	23	3	3	1	4	2	5	1	1	4	5	5	1	6	2	1	6	1	1	6	2	1	6	2	2	6	1	1	2	1	1	1	2	1	1	1	1	1	1	1	2	1	1	1
2	38	1	1	1	3	1	5	1	2	4	5	3	1	6	2	1	6	1	1	6	1	1	7	1	2	5	1	1	1	1	1	1	1	1	1	1	1	1	1	1	1	1	1	1
1	21	1	1	1	4	2	5	2	3	5	5	3	1	7	4	7	5	3	1	5	4	1	7	3	1	3	1	3	1	1	1	2	1	1	1	1	1	1	1	3	1	1	1	1
2	45	999	999	3	3	999	5	3	2	3	5	6	1	6	6	4	4	7	4	5	7	4	5	7	2	5	3	3	3	4	999	999	1	4	3	4	4	4	4	4	4	4	4	4
1	25	1	1	4	3	4	3	5	4	3	3	5	3	6	7	3	4	4	5	6	5	2	7	6	4	6	1	2	2	1	3	4	1	1	2	1	4	1	1	2	2	2	1	1
2	38	2	2	2	2	1	4	1	2	4	5	5	3	4	5	2	5	7	1	5	5	1	7	5	4	7	2	1	1	1	1	1	1	2	1	1	1	1	1	1	1	1	1	1
1	22	1	1	2	4	2	5	1	2	4	4	2	2	5	4	2	3	3	1	5	5	2	4	2	2	5	1	2	2	2	3	3	2	1	2	1	1	1	2	1	1	2	1	1
2	21	1	1	3	2	2	3	2	3	3	4	5	1	3	1	3	2	5	1	1	3	1	2	1	4	5	1	1	1	1	2	2	2	1	2	1	2	1	1	1	1	1	2	1
2	35	2	3	3	3	2	3	4	1	4	4	5	1	6	1	7	5	6	2	6	5	2	6	1	6	5	1	1	2	1	1	1	1	1	1	1	1	1	1	1	1	1	1	1
1	36	1	1	1	3	999	2	5	4	2	2	4	999	1	2	1	7	7	2	3	7	1	2	7	5	4	1	1	1	1	1	1	1	1	1	1	1	1	1	1	1	1	1	1
1	999	999	999	3	4	2	4	3	3	4	4	4	4	5	5	4	6	5	3	3	3	1	7	4	4	5	2	2	2	1	1	2	2	2	2	1	1	2	2	1	2	1	1	1
2	22	1	2	3	3	3	4	4	4	3	3	3	4	5	2	2	4	4	2	5	3	2	999	1	3	4	4	3	4	3	4	4	4	4	3	3	4	4	4	4	4	3	3	4
2	38	999	1	5	3	3	5	1	999	4	4	1	2	6	1	2	999	2	1	5	2	1	6	6	2	6	1	1	1	1	1	1	2	1	1	1	1	1	1	1	1	1	1	1
2	35	3	4	3	4	2	5	2	2	5	5	4	3	6	5	2	5	2	1	3	2	1	7	4	1	6	1	3	3	1	2	1	1	2	1	1	1	1	1	3	1	2	1	1
1	29	2	3	3	5	3	3	3	3	4	3	6	1	7	1	2	5	4	7	7	3	1	7	4	1	3	2	1	2	1	2	1	3	2	1	1	1	1	1	1	1	1	1	1
2	26	4	3	3	5	3	3	4	2	3	3	3	2	4	3	3	6	2	2	6	3	1	7	4	2	4	1	1	1	1	3	2	2	1	2	1	1	2	1	2	1	1	1	1
1	36	999	3	2	3	4	4	3	3	3	3	2	1	6	1	2	6	2	5	6	5	2	7	5	4	6	1	3	2	2	1	2	1	1	1	1	2	1	1	2	2	1	1	1
1	42	3	2	1	1	2	4	3	1	4	5	5	2	4	3	4	5	1	1	6	4	1	6	6	1	4	1	1	1	1	1	1	1	1	1	1	3	1	1	1	1	1	1	1
1	999	999	999	4	3	2	4	1	2	4	5	1	1	1	3	2	3	2	2	6	6	1	7	7	1	6	2	1	1	1	2	3	2	2	2	1	1	1	1	1	2	2	1	2
1	31	4	3	3	5	3	4	3	3	3	5	3	1	6	1	1	6	1	1	6	1	1	7	2	1	6	1	1	1	1	1	1	1	1	2	1	1	1	1	1	1	1	1	1
1	30	1	1	1	5	3	4	4	1	4	4	2	1	7	1	1	6	1	1	6	2	1	7	1	1	7	1	1	1	1	1	1	1	1	1	1	1	1	1	1	1	1	1	1
2	32	999	999	2	3	4	5	3	2	3	4	5	1	4	6	2	5	5	1	5	5	3	7	6	2	5	2	1	3	2	4	4	2	4	4	1	4	4	1	3	4	4	2	2
2	26	1	2	3	5	3	5	3	1	2	2	6	1	6	1	1	7	6	6	7	5	1	7	7	1	7	3	1	4	1	5	2	2	2	4	1	1	3	2	1	2	3	1	2
2	20	1	1	3	4	4	4	3	3	4	4	5	2	6	2	2	6	5	1	6	4	1	6	4	2	6	1	1	2	1	2	1	1	1	1	1	3	1	1	3	3	2	1	1
2	44	1	2	4	5	4	5	1	1	5	5	2	1	7	1	1	7	1	1	6	1	1	5	1	5	6	1	1	1	1	1	1	1	1	1	1	1	1	1	1	1	1	1	1
1	32	3	2	1	4	2	5	1	1	5	3	6	2	6	5	2	4	5	1	4	4	2	6	5	2	5	1	2	3	2	2	2	1	1	1	1	3	1	1	4	1	1	1	1
1	46	3	3	1	5	1	5	1	1	5	5	1	1	6	2	2	6	1	1	4	2	2	3	1	2	5	1	1	1	1	2	1	1	1	1	1	1	1	1	1	1	1	1	1
2	22	4	4	2	1	3	3	2	2	3	3	5	1	1	3	3	5	3	5	4	2	1	7	4	3	5	3	2	3	3	2	2	2	2	2	2	2	2	2	1	2	2	1	2
1	24	999	999	999	999	999	999	999	999	999	999	2	1	3	3	4	2	5	7	3	4	1	3	5	2	2	2	3	5	5	3	4	4	1	1	1	2	1	3	2	4	2	3	5
2	33	2	2	3	4	3	5	1	1	5	5	4	2	6	3	2	6	3	1	7	2	999	7	2	2	4	1	1	1	1	2	1	1	1	1	1	1	1	1	2	1	1	1	1
2	39	2	5	2	5	1	5	1	2	2	5	4	1	6	4	1	6	5	1	5	4	1	5	2	1	6	1	2	3	1	1	2	1	1	2	1	1	1	1	1	1	2	1	1
2	35	2	2	3	2	4	5	3	2	3	5	6	2	6	6	3	7	7	2	4	7	5	7	6	3	6	2	3	3	1	1	1	2	2	2	1	3	1	1	3	3	2	1	2
2	37	999	999	3	4	2	5	2	2	4	5	2	3	6	2	1	6	3	1	5	5	2	2	2	1	5	1	1	1	1	1	1	1	2	1	1	1	1	1	1	1	1	1	1
2	39	3	3	3	1	2	5	1	1	5	5	3	1	6	2	2	4	4	2	7	4	1	6	1	1	7	2	1	1	2	1	2	2	2	2	2	1	2	2	1	1	2	1	1
2	50	4	5	3	5	1	5	1	2	5	5	5	3	5	5	4	6	4	1	6	4	3	7	1	2	7	1	1	1	1	1	1	1	1	1	1	1	1	1	1	1	1	1	1
1	27	1	2	5	5	3	4	2	3	3	3	2	2	4	3	4	2	4	4	4	4	1	3	2	4	6	1	3	3	4	3	3	3	3	1	3	2	2	1	1	1	1	1	1
2	31	1	2	3	5	1	5	3	3	5	1	1	1	6	1	1	7	6	1	2	1	1	7	5	1	7	1	1	1	1	2	3	1	1	1	1	1	1	1	1	2	1	1	1
2	33	4	2	3	4	2	4	2	2	5	4	2	1	5	2	1	4	2	1	5	1	1	7	1	2	5	1	1	1	1	1	2	1	1	1	1	1	1	1	1	1	1	1	1
2	28	2	2	3	3	2	2	3	3	4	3	2	4	4	3	2	5	2	1	5	4	1	7	3	2	4	2	2	3	1	1	2	1	1	1	1	2	1	1	1	2	2	1	1
1	25	2	1	1	4	1	4	1	1	4	4	2	1	5	1	1	5	1	1	1	5	1	7	1	1	5	1	1	2	1	1	2	1	1	1	1	1	2	1	1	1	1	1	1
2	45	1	1	4	3	2	4	3	3	4	3	2	1	4	3	1	5	3	1	5	3	2	5	6	1	5	1	1	2	1	2	2	1	1	1	1	2	1	1	1	1	1	1	1
2	30	3	4	1	4	3	4	2	1	4	3	3	2	7	2	4	4	1	1	2	3	1	5	1	1	3	1	3	1	1	1	1	3	1	1	1	1	1	1	1	1	1	1	1
2	28	1	1	3	3	3	4	5	5	3	5	1	2	6	5	3	4	7	1	5	7	1	7	7	3	6	1	1	1	1	1	1	1	1	1	1	1	1	1	1	1	1	1	1
1	32	4	4	1	2	2	4	1	1	4	5	2	1	6	3	2	7	3	1	6	2	1	5	6	2	6	2	1	1	2	2	3	2	2	3	2	3	2	1	2	2	2	1	2
1	23	1	2	4	3	3	5	4	4	4	4	2	2	6	5	2	4	2	2	4	2	1	6	6	2	5	1	2	3	1	4	4	3	3	3	1	3	3	3	3	3	4	1	3
2	37	1	1	2	3	2	3	2	3	5	3	3	3	5	4	2	5	3	1	4	2	1	3	2	2	5	1	2	2	1	1	2	1	1	1	1	2	1	1	1	1	2	1	1
2	25	2	2	3	1	2	4	2	2	4	4	1	2	5	2	3	4	2	1	6	3	1	6	3	1	4	2	1	1	1	1	1	1	1	1	1	1	1	1	2	1	1	1	1
2	30	1	999	3	4	3	4	3	3	3	4	3	2	4	3	4	5	3	2	4	3	1	7	2	2	5	1	2	2	1	1	2	1	1	1	1	1	1	1	1	1	2	1	1
2	25	2	3	3	4	2	3	2	5	3	3	4	2	4	2	1	4	2	1	4	1	1	7	4	1	3	1	1	1	1	2	2	1	2	1	1	2	1	1	2	1	2	1	1
2	24	999	999	3	3	4	3	3	3	2	2	5	2	6	6	4	5	5	2	6	6	5	5	999	1	5	2	2	3	1	1	1	1	2	1	1	1	1	1	2	2	1	1	1
2	33	2	3	3	3	2	2	2	1	5	4	2	1	6	6	1	6	5	1	6	3	1	7	7	2	6	1	2	1	1	2	2	1	2	2	1	2	1	1	2	2	1	1	1
2	47	4	4	3	1	3	5	3	1	5	5	2	1	3	1	1	6	2	1	4	2	1	7	3	1	6	1	2	1	1	1	2	1	2	2	1	4	2	1	5	2	2	1	2
2	37	3	3	1	2	2	4	2	4	4	4	6	2	4	5	2	5	5	3	5	5	2	6	4	2	6	3	2	2	1	1	2	1	1	2	1	1	1	1	1	1	2	1	1
2	38	1	999	2	4	3	4	3	3	3	3	3	2	3	2	1	4	2	2	6	2	1	7	1	2	4	2	1	1	1	1	1	1	1	1	1	2	1	1	1	1	2	1	1
2	29	3	3	2	2	3	3	3	4	3	3	3	4	3	5	2	3	3	1	2	3	1	7	2	2	5	1	3	3	1	1	2	1	1	3	1	2	3	1	2	1	1	1	2
2	43	2	4	1	3	3	5	3	1	5	4	5	1	4	5	3	6	5	1	3	5	1	7	6	2	5	2	3	4	2	999	2	2	2	3	1	1	2	1	2	3	2	1	2
1	24	1	2	4	5	3	5	1	3	5	5	3	1	4	1	4	4	1	1	4	1	1	4	7	1	4	2	1	2	1	3	2	1	2	3	1	2	2	1	2	1	1	2	3
2	41	1	1	2	3	2	4	2	2	3	3	3	2	4	2	1	4	1	1	4	1	1	4	2	1	5	1	1	1	2	1	1	1	1	1	1	1	1	2	1	1	2	1	1
2	42	4	2	4	3	3	4	4	5	4	3	5	2	4	3	2	5	3	5	3	3	2	7	5	2	4	1	1	1	1	1	1	1	1	1	1	2	1	1	1	2	1	1	1
2	28	1	1	3	2	5	3	4	5	1	2	5	4	5	6	3	4	5	3	4	6	2	7	6	4	2	2	4	4	2	5	4	1	3	2	1	4	2	1	3	3	3	3	3
1	24	999	1	1	5	2	5	3	1	5	5	5	1	7	1	1	4	3	1	6	5	1	6	1	1	5	1	2	3	1	2	1	1	1	1	1	1	1	1	1	1	1	1	1
2	44	2	999	2	4	3	4	4	3	4	4	4	1	3	4	3	6	6	1	6	4	3	6	5	1	5	1	2	3	1	4	4	1	1	1	1	4	1	1	4	3	1	1	2
2	32	1	1	3	4	3	5	3	2	5	5	6	1	4	3	1	7	5	1	5	5	1	7	4	1	5	2	2	1	1	1	2	1	1	2	1	1	2	2	2	1	1	1	1
2	30	1	2	2	3	2	3	3	3	4	3	4	2	2	4	2	4	5	1	4	3	3	5	1	3	4	2	2	2	1	2	2	2	2	3	1	2	3	2	2	2	2	1	2
1	999	1	1	1	5	1	5	1	5	5	5	5	1	6	5	5	6	4	1	7	4	1	6	1	1	6	1	2	1	1	1	1	1	1	1	1	1	1	1	1	1	1	1	1
2	23	3	3	2	4	3	4	1	3	2	3	2	1	4	3	1	4	1	2	5	1	1	6	1	2	5	1	2	2	1	1	1	1	1	1	1	1	1	1	1	1	1	1	1
2	25	1	1	2	2	2	3	2	2	3	3	5	2	5	5	3	5	3	2	5	3	3	5	2	2	5	1	1	1	1	1	1	1	1	1	1	1	1	1	1	1	1	1	1
1	43	2	4	3	5	3	5	4	2	4	5	5	3	6	5	4	6	5	2	5	4	2	5	6	3	6	2	2	3	1	3	3	2	3	3	1	2	3	3	3	3	2	1	2
2	29	1	1	3	5	3	4	3	2	3	3	2	2	6	3	2	6	2	1	6	3	2	6	4	2	5	2	1	2	1	2	2	1	1	1	1	1	1	1	1	1	1	1	2
1	46	3	3	3	4	1	5	3	4	3	5	7	1	3	5	1	5	6	1	5	6	1	7	6	1	4	2	4	5	2	4	5	1	4	3	2	2	4	1	1	4	3	1	3
2	44	2	4	3	2	2	1	1	3	4	4	4	4	5	5	5	4	5	4	5	6	6	5	6	6	3	2	2	3	1	2	2	1	2	999	2	2	1	2	1	1	1	1	2
2	34	3	4	3	3	2	5	3	3	3	3	5	1	3	3	2	5	3	1	5	2	1	7	6	4	4	2	4	4	1	2	3	1	3	4	2	4	4	1	4	4	4	1	1
2	40	3	3	3	3	1	4	2	2	4	4	6	4	4	5	1	5	6	1	1	7	1	4	5	1	5	1	1	2	1	1	2	1	1	1	1	1	1	1	1	1	1	1	1
1	48	1	2	3	3	4	3	2	2	3	3	5	2	4	4	4	3	5	1	5	5	1	5	4	2	5	1	1	1	1	1	2	1	2	1	1	2	1	1	2	1	1	1	1
1	23	1	1	3	2	2	2	3	4	4	2	4	3	2	7	7	3	5	7	3	6	3	5	5	6	1	3	4	3	2	5	4	1	4	1	1	5	2	1	5	2	1	1	3
1	30	4	4	3	4	3	4	4	2	5	5	7	7	2	7	4	5	7	3	7	7	7	7	3	6	7	3	3	3	3	999	999	4	4	4	4	4	4	4	4	4	4	4	4
1	37	1	2	3	3	2	4	2	3	4	4	6	3	4	5	2	4	5	1	4	5	2	5	3	2	5	1	3	3	1	2	2	1	2	1	1	3	1	1	3	2	2	1	1
1	35	4	6	5	5	2	5	3	2	4	5	5	3	5	3	2	5	4	3	6	2	2	6	3	4	6	2	3	2	1	2	2	1	2	2	1	1	2	1	2	2	2	1	1
2	36	1	1	3	2	3	5	3	3	2	2	6	1	6	5	3	5	7	1	5	7	1	6	7	4	1	1	2	2	1	5	1	1	5	5	1	3	5	3	3	3	2	1	3
2	42	3	5	2	4	1	5	1	2	5	5	5	2	6	2	2	6	5	1	6	5	2	5	5	2	6	1	1	2	1	1	1	1	1	1	1	1	1	1	1	1	2	1	1
2	47	1	3	2	4	1	5	4	3	5	4	3	1	5	1	1	2	3	1	7	4	1	7	1	1	6	1	1	1	1	1	1	1	1	1	1	1	1	1	1	1	1	1	1
1	36	4	999	3	4	2	5	1	2	4	5	3	1	2	5	1	6	2	1	6	3	1	7	2	1	7	1	1	2	1	1	1	1	1	1	1	1	1	1	1	1	1	1	1
1	54	1	1	999	3	999	3	1	1	5	5	1	1	6	1	1	7	1	2	7	2	2	7	2	2	7	1	1	1	1	1	1	1	1	1	1	1	1	1	1	1	0	1	1
2	24	2	3	3	2	2	3	1	1	3	3	3	4	5	5	2	5	3	2	3	3	3	5	1	2	5	2	1	3	2	3	3	4	3	1	1	2	2	1	1	2	2	1	3
2	31	2	2	3	3	1	2	2	2	4	3	2	3	4	2	1	4	1	1	6	2	1	7	1	1	7	1	1	1	1	1	1	1	1	1	1	1	1	1	1	1	1	1	1
1	35	1	3	3	1	2	1	3	3	5	4	3	4	4	2	3	4	5	3	6	3	1	3	5	3	4	1	1	1	1	1	1	1	1	1	1	1	1	1	1	1	1	1	1
2	25	3	3	2	4	3	5	2	2	3	4	4	1	6	2	1	5	3	1	7	4	2	6	3	2	4	2	1	2	1	1	1	2	1	1	1	1	1	1	2	2	2	1	1
2	25	2	2	1	1	2	2	2	3	2	3	2	2	2	3	4	2	5	5	2	6	5	1	6	6	4	4	2	3	2	1	2	2	1	3	2	1	1	2	1	1	1	1	2
1	40	999	1	5	5	1	5	1	1	5	5	1	1	7	1	1	1	1	1	7	1	1	7	3	1	7	1	1	1	1	2	1	1	1	1	1	1	1	1	1	1	1	1	1
1	34	4	2	3	2	3	3	5	3	3	3	4	3	5	5	2	5	3	2	5	3	1	6	2	2	4	1	2	2	1	1	2	1	1	1	1	3	1	1	3	1	1	1	1
1	25	1	1	3	3	3	4	3	3	3	3	3	3	5	4	4	5	4	1	6	4	2	5	4	2	5	1	1	1	1	1	1	1	1	1	1	1	1	999	2	2	1	1	1
2	37	1	1	3	2	2	2	4	3	3	2	3	2	4	3	3	4	2	3	4	2	2	5	2	2	4	1	2	1	1	1	2	1	1	1	1	1	1	1	1	1	1	1	1
2	29	1	1	2	4	2	5	1	2	5	5	5	1	4	2	1	5	6	1	5	5	1	6	2	2	5	3	2	1	2	1	1	2	1	1	2	1	1	1	1	1	2	1	1
1	25	3	3	3	4	2	4	1	2	5	4	2	1	6	3	1	6	2	1	6	2	1	5	2	1	7	1	1	1	1	2	2	1	1	1	1	1	1	1	1	1	1	1	1
2	47	2	2	3	2	2	4	3	3	3	2	3	3	4	2	2	5	3	4	5	5	2	6	5	2	4	1	2	2	1	1	2	4	2	1	1	2	1	2	2	2	2	1	1
1	33	2	4	3	2	2	2	3	3	3	2	5	4	5	5	1	4	7	7	4	2	7	7	5	4	5	1	3	5	2	2	2	1	5	2	1	1	3	2	4	3	2	1	2
2	32	1	2	3	5	3	4	4	3	3	2	2	1	6	2	3	5	2	1	3	2	1	7	1	2	4	1	2	2	1	1	2	1	1	1	1	2	1	1	2	1	2	1	1
2	52	1	2	3	3	2	4	2	4	3	5	5	4	4	2	4	5	6	3	5	3	2	5	1	1	4	2	1	1	1	1	1	1	1	1	1	1	1	1	1	1	1	1	1
1	28	2	3	3	2	2	3	2	2	2	3	5	4	4	4	3	4	3	4	7	7	1	7	7	4	7	1	3	3	3	3	3	1	2	1	1	1	1	1	2	2	5	1	1
2	35	1	2	3	3	3	4	2	2	3	4	4	2	4	4	2	4	5	2	2	3	1	7	2	1	4	2	2	1	1	2	1	1	2	1	1	1	1	1	2	1	1	1	1
1	40	2	2	2	3	2	4	3	2	4	2	1	1	2	2	1	6	2	2	4	3	4	3	2	3	2	1	1	1	1	1	1	1	1	1	1	1	1	1	1	1	1	1	1
1	30	2	3	4	3	2	4	3	2	3	4	4	3	5	3	4	3	4	2	5	3	5	3	4	5	1	2	3	4	3	4	3	4	3	2	3	4	3	2	3	2	3	2	3
2	52	1	2	2	2	3	5	3	1	2	1	1	2	2	5	2	3	1	2	6	3	4	6	1	2	3	1	3	2	1	1	2	2	1	999	2	999	1	1	999	2	1	1	1
2	55	2	4	3	3	4	4	4	3	4	5	6	3	5	3	2	4	6	3	6	3	1	7	6	1	6	1	3	1	2	2	2	1	2	2	2	1	1	3	2	2	3	1	1
2	31	1	1	2	5	3	5	3	4	5	5	4	2	5	1	2	6	2	2	4	5	3	6	4	1	6	1	5	5	1	2	3	1	2	3	1	2	1	999	999	1	1	1	1
1	31	3	4	4	5	1	5	2	1	5	5	5	1	7	1	6	6	2	1	7	2	1	7	5	1	7	2	1	1	3	4	2	3	2	3	2	1	2	3	1	3	2	1	3
2	54	1	1	5	3	3	4	2	3	4	4	2	2	4	3	1	1	4	1	2	1	1	4	1	2	4	1	1	1	1	1	1	1	1	1	1	1	1	1	1	1	1	1	1
2	40	2	4	1	4	1	5	2	999	5	5	3	1	6	5	4	6	4	1	5	6	1	6	7	1	6	2	3	2	1	4	4	2	2	2	1	3	3	2	3	3	2	2	2
1	27	4	2	1	5	2	5	1	4	5	5	4	2	6	4	1	5	4	1	7	4	1	7	5	1	6	1	1	1	1	2	2	1	1	1	1	2	1	1	2	1	1	1	1
2	24	1	1	2	3	3	4	2	2	4	5	7	2	6	5	3	4	5	3	7	5	5	3	7	2	4	2	3	4	1	4	3	1	4	4	1	3	3	1	3	2	5	2	5
2	35	1	2	3	3	1	4	3	1	4	5	1	1	6	4	3	4	2	1	5	2	1	7	3	1	6	1	1	1	1	1	2	1	1	1	1	2	1	1	1	1	1	1	1
2	36	1	2	3	3	3	4	4	4	4	4	5	1	6	2	7	4	3	5	6	5	1	7	3	7	6	3	3	2	1	2	1	1	1	2	1	1	1	1	3	1	3	1	2
2	45	2	4	4	5	1	5	1	1	3	5	6	1	6	1	1	7	5	1	7	5	6	7	1	1	6	3	2	2	4	2	3	5	2	1	2	1	2	4	1	1	3	1	1
2	59	4	4	4	5	3	5	2	3	3	5	3	4	5	4	5	4	3	1	5	2	4	7	3	3	6	1	1	1	1	1	1	1	1	1	1	1	1	1	1	1	1	1	1
2	52	2	2	1	5	2	4	4	1	5	4	3	1	6	2	2	6	1	1	5	3	3	7	1	3	6	2	1	1	1	1	1	2	2	1	1	1	1	1	1	1	1	1	1
2	55	2	1	3	5	1	5	1	5	5	5	4	2	6	4	2	6	2	1	6	1	1	7	5	3	6	1	2	2	1	1	2	1	2	1	2	1	1	1	1	1	2	1	1
2	43	2	5	3	5	1	5	2	2	5	5	2	3	7	1	2	5	1	1	7	4	1	7	2	2	6	1	2	1	1	1	1	1	1	1	1	1	1	1	1	1	1	1	1
2	33	1	1	2	2	1	1	2	2	4	2	2	1	6	4	1	6	2	1	6	3	1	7	3	2	6	1	1	1	1	1	2	1	1	1	1	1	1	1	1	1	1	1	1
2	44	999	999	1	1	1	1	1	1	1	1	3	3	3	4	4	5	1	1	5	2	2	7	1	4	4	1	1	1	1	1	1	1	1	1	1	1	1	1	1	1	1	1	1
2	43	1	2	2	4	3	4	2	3	2	3	4	2	5	3	2	5	3	1	3	3	3	7	4	2	5	2	1	2	1	1	3	2	1	1	1	1	1	3	1	1	1	1	1
2	43	4	5	3	3	3	5	3	2	4	5	4	3	6	6	3	6	5	0	5	2	2	6	3	2	6	1	1	1	1	2	2	1	1	1	1	2	1	1	1	1	2	1	1
2	52	3	4	3	5	1	5	1	1	5	5	3	1	4	1	1	7	5	1	3	3	1	4	1	1	7	2	2	1	1	1	1	2	1	1	1	1	1	1	1	1	1	1	1
2	30	3	3	1	5	3	5	3	1	5	5	5	1	5	5	4	6	1	1	6	2	1	5	4	1	5	1	1	1	1	2	1	2	1	1	1	1	1	1	1	1	1	1	1
2	34	1	2	3	3	3	3	3	4	4	3	3	3	5	3	2	5	2	1	6	2	1	7	2	2	5	1	1	2	1	1	2	1	2	1	1	1	1	1	1	2	1	1	1
2	48	999	999	1	3	3	3	1	3	3	3	5	4	4	2	999	4	5	1	6	2	1	7	7	4	4	1	1	2	1	2	2	1	2	2	1	3	1	1	2	2	2	1	2
2	21	2	2	2	5	1	5	1	1	4	5	1	1	5	1	1	6	1	1	6	2	1	7	1	2	6	1	1	2	1	1	2	1	1	1	1	1	1	1	2	2	1	1	1
2	21	999	999	3	3	2	5	3	2	4	4	5	1	6	4	2	4	5	2	3	6	2	6	2	2	4	2	1	1	1	3	3	3	2	1	1	2	1	2	3	1	3	1	1
2	34	2	2	1	3	3	4	2	1	3	4	1	1	5	4	2	5	3	1	5	1	1	6	2	1	5	1	1	2	1	1	2	1	1	1	1	1	1	1	1	2	1	1	1
2	41	1	1	4	4	4	3	5	3	3	2	3	1	6	6	5	6	2	1	7	2	1	7	4	3	5	1	1	2	1	1	2	1	1	2	2	1	1	1	1	2	1	1	1
1	34	1	1	2	5	1	5	1	1	5	5	3	2	6	1	1	6	1	1	6	2	1	6	2	2	7	1	1	1	1	3	2	1	1	1	1	1	1	1	1	1	1	1	1
1	38	999	1	3	4	3	4	4	4	4	4	3	2	5	4	4	5	5	5	5	4	5	5	5	3	6	2	3	3	2	3	2	2	2	2	3	3	3	3	2	3	3	3	3
2	22	1	1	2	4	1	5	1	1	5	5	2	1	6	1	4	6	1	1	6	5	1	7	4	2	6	1	1	1	1	1	1	1	1	1	1	2	1	1	1	1	1	1	1
2	56	1	3	3	3	3	3	4	4	3	3	6	4	7	3	5	7	5	1	5	7	3	7	5	2	5	1	1	1	1	1	1	1	1	1	1	1	1	1	1	1	1	1	1
1	33	3	1	2	4	1	5	3	1	5	5	5	1	3	6	5	6	2	4	6	4	1	4	6	2	7	2	1	1	1	1	1	1	1	1	2	1	1	3	1	3	3	1	1
2	36	1	2	2	3	1	3	4	4	4	4	2	2	5	5	6	6	6	1	5	5	1	6	6	1	6	1	1	1	1	2	1	1	1	1	1	1	1	1	1	1	1	1	1
2	46	2	4	3	4	2	4	2	2	4	4	5	1	5	2	3	6	2	1	7	2	1	7	4	2	7	1	1	2	1	2	3	1	2	2	1	1	1	1	1	1	1	1	1
2	31	4	4	2	4	2	5	3	3	5	4	4	1	5	5	4	6	2	2	4	5	1	6	3	3	2	2	1	4	1	2	3	3	1	3	3	2	2	2	1	2	3	1	2
2	25	2	999	4	4	4	5	3	1	5	5	3	4	4	5	3	5	5	1	3	2	1	3	3	3	3	3	2	1	1	2	1	2	2	2	1	1	1	2	1	1	2	2	1
2	38	3	3	2	3	3	4	2	2	4	4	4	4	6	5	2	5	5	1	5	5	3	7	7	1	3	1	2	2	1	1	2	1	1	1	1	1	1	1	1	1	1	1	1
2	32	3	3	3	4	3	4	5	4	4	4	5	3	6	3	2	6	5	1	6	5	2	5	6	3	4	2	4	3	1	4	3	2	3	3	2	1	2	1	3	2	2	1	2
2	41	2	3	1	2	1	5	1	2	2	5	2	1	2	2	1	7	4	1	7	1	1	7	1	1	7	1	1	1	1	1	1	1	1	1	1	1	1	1	1	1	1	1	1
2	43	1	3	3	5	3	4	1	1	3	5	5	6	6	2	7	3	5	1	6	5	3	1	5	3	6	2	2	2	1	1	2	2	2	1	1	1	1	1	1	2	2	1	1
1	31	999	999	1	5	1	5	1	1	5	5	5	1	3	1	1	7	5	1	3	2	1	7	5	2	7	1	1	1	1	1	1	1	1	1	1	1	1	1	2	1	1	1	1
2	44	4	4	1	4	1	4	2	2	5	4	3	2	6	4	4	4	3	1	2	3	1	7	5	1	7	2	1	3	1	1	2	2	1	1	2	1	1	1	1	1	2	1	1
2	35	3	2	3	2	2	2	2	1	3	2	4	1	6	1	2	5	2	1	5	1	2	6	5	2	2	1	1	1	1	2	2	2	2	1	1	2	1	1	1	1	1	1	1
2	36	4	3	1	2	2	3	2	2	4	4	2	2	5	3	1	4	2	1	4	3	1	6	2	1	4	1	1	1	1	1	1	2	1	1	1	1	1	1	1	1	1	1	1
1	26	1	1	2	4	2	4	2	2	5	5	2	2	5	2	2	5	2	2	6	2	1	6	2	2	5	2	2	1	1	2	2	1	1	1	1	1	1	1	1	1	2	1	1
1	49	2	3	4	2	3	3	3	4	3	2	3	2	3	3	2	5	2	2	5	2	5	7	5	2	5	1	2	2	1	1	1	1	1	1	1	2	1	1	1	1	2	1	1
2	43	1	2	3	3	3	4	3	2	3	2	2	2	5	3	2	4	2	1	5	2	1	6	1	2	5	2	1	1	1	1	1	1	2	1	1	1	1	2	1	1	2	1	1
1	31	3	3	2	3	2	4	3	4	3	4	5	3	4	6	2	4	3	1	4	3	2	5	5	2	3	2	3	3	2	2	4	1	2	2	1	3	2	1	2	2	1	1	3
2	32	3	2	3	4	1	5	1	1	5	5	3	2	999	2	1	5	2	3	7	1	1	7	4	1	6	2	2	1	1	1	999	1	1	2	1	1	2	1	1	1	2	1	1
2	46	4	4	2	5	1	5	1	1	4	5	6	1	6	1	1	6	6	1	6	5	1	7	6	1	7	2	2	1	1	2	2	2	1	1	1	3	1	1	2	1	2	1	2
1	28	999	999	3	3	4	3	4	2	3	4	1	2	4	2	4	5	5	2	5	2	2	6	3	2	5	1	1	2	1	1	2	1	1	1	1	1	1	1	1	1	2	1	1
2	54	1	1	1	5	2	5	3	1	5	5	3	2	4	2	3	5	1	1	5	1	2	6	1	4	6	1	2	1	1	1	1	1	1	1	1	1	1	1	2	2	1	1	1
2	40	2	4	1	4	2	4	2	3	4	2	2	6	4	4	3	5	3	2	5	5	2	6	5	2	3	2	2	3	2	2	3	2	2	2	2	3	2	1	2	2	2	1	2
2	42	1	1	2	1	5	4	3	5	1	5	5	3	1	2	6	4	4	3	1	7	4	2	7	1	2	4	1	1	1	1	1	2	2	1	1	1	1	1	1	1	1	1	1
2	36	1	2	3	3	4	3	3	4	2	2	7	4	4	7	2	3	7	3	5	7	2	5	7	3	3	2	3	4	1	2	2	3	3	4	2	3	1	2	5	2	3	1	2
1	23	2	2	3	5	3	5	2	2	3	4	4	1	5	6	2	4	5	2	6	4	3	7	4	2	6	2	4	3	1	3	4	1	3	4	1	5	4	3	3	3	2	1	2
2	36	4	4	1	3	3	3	1	3	3	3	3	4	4	4	1	7	4	1	7	4	1	7	4	1	7	1	1	2	2	1	1	1	2	1	2	1	1	2	2	2	2	1	1
1	37	4	3	1	5	1	4	2	1	5	4	3	2	7	1	1	6	2	1	6	1	1	7	3	1	7	1	1	1	1	1	1	1	1	1	1	1	1	1	1	1	1	1	1
2	25	1	2	3	3	3	4	2	3	4	4	4	3	6	4	2	5	5	3	6	4	2	1	4	3	5	2	3	3	3	2	999	4	4	2	2	2	1	2	2	2	3	1	2
2	45	3	2	3	3	3	3	3	3	3	3	3	5	5	5	4	3	4	5	5	4	4	4	4	4	5	1	1	1	1	1	1	1	1	1	1	1	1	1	1	1	1	1	1
2	33	1	3	4	3	3	3	3	3	4	4	3	4	5	3	4	4	1	2	5	3	6	7	3	5	3	2	3	4	1	3	4	2	4	4	1	2	2	3	2	4	3	1	4
2	35	4	4	2	3	2	5	2	2	5	5	3	1	7	4	3	5	2	1	6	2	1	6	2	1	6	1	2	2	1	1	2	1	2	2	1	1	1	1	2	1	1	1	1
2	35	3	4	3	2	3	3	3	3	3	2	7	4	4	4	4	4	3	6	2	4	3	7	6	5	5	4	3	3	3	5	4	4	999	4	3	2	3	5	4	2	2	1	2
2	51	1	2	999	999	999	999	999	999	999	999	999	3	3	3	3	3	3	999	3	3	3	3	999	999	999	1	1	1	1	1	1	1	1	1	1	1	1	1	1	1	1	1	1
2	23	2	4	2	5	3	5	1	2	5	5	5	2	6	3	3	6	2	2	5	5	1	6	2	3	5	2	2	2	2	999	1	1	2	1	1	1	2	1	1	1	2	1	2
2	27	1	1	2	3	999	4	4	3	3	3	2	3	1	5	5	5	1	5	4	2	1	6	6	2	2	1	1	1	1	1	1	1	2	1	1	2	1	1	3	2	2	1	1
2	54	1	2	2	2	3	3	3	2	3	2	5	3	4	4	3	4	5	3	3	4	3	6	4	4	5	2	3	2	2	3	3	2	2	2	1	2	2	1	2	2	1	1	2
2	24	1	1	3	4	4	4	4	4	4	4	5	2	4	4	4	4	5	4	4	5	3	5	4	2	4	1	2	3	2	3	3	2	2	2	1	2	2	1	2	1	1	1	1
1	28	2	2	3	4	3	2	3	4	3	3	4	2	4	4	3	4	4	3	5	3	2	5	3	2	4	1	3	3	1	3	2	1	1	2	1	1	2	1	2	2	2	1	2
2	22	3	2	3	2	3	4	1	2	4	4	3	2	4	5	2	4	3	2	3	4	2	5	3	2	3	2	3	2	2	1	2	1	2	1	2	2	1	2	2	2	2	2	2
1	32	1	1	4	5	2	2	1	3	3	4	2	2	4	1	1	6	3	4	7	6	1	6	1	1	5	2	1	1	1	1	1	1	1	1	1	1	1	1	1	1	1	1	1
2	27	2	2	3	5	3	3	4	3	5	5	4	4	3	5	3	4	3	5	5	3	4	4	4	2	5	1	2	1	1	1	1	1	1	1	1	1	1	1	1	1	1	1	1
2	46	999	4	1	1	1	4	2	2	4	4	4	3	5	999	4	4	4	1	4	4	1	3	1	1	4	2	1	2	1	1	2	1	1	1	1	1	1	1	1	1	1	1	1
1	36	3	3	2	3	2	3	2	3	5	4	3	4	5	3	2	6	3	3	4	4	3	4	3	4	6	2	2	2	1	2	2	2	1	2	1	1	1	1	1	2	2	1	2
1	32	1	1	4	5	4	5	4	3	4	5	2	2	6	1	3	6	2	1	6	1	1	6	1	1	6	1	1	1	1	1	1	1	1	1	1	1	1	1	2	2	1	1	1
2	46	2	4	2	1	3	2	1	3	1	5	4	3	4	2	2	5	4	5	5	6	1	3	1	1	4	1	2	2	3	1	2	1	1	1	3	1	1	3	1	1	1	1	1
2	30	3	4	3	5	3	5	2	1	5	5	5	1	6	2	1	4	5	2	6	5	1	7	5	2	5	3	3	1	1	2	3	1	3	2	2	4	1	2	2	1	2	1	1
1	36	1	1	3	4	3	3	3	2	4	3	4	2	6	2	3	6	2	5	6	2	2	7	1	2	6	1	1	2	1	1	2	1	1	1	1	1	1	1	1	2	2	1	1
2	40	1	2	1	1	1	4	1	1	5	4	2	1	4	5	1	4	4	1	4	5	1	7	4	1	5	2	1	2	1	1	2	1	2	1	1	1	1	1	1	2	1	1	1
1	26	1	2	2	4	1	4	2	1	2	4	4	1	6	4	1	6	4	3	7	4	1	6	3	2	4	1	1	1	1	2	3	1	1	1	1	1	1	1	2	1	2	1	1
2	45	2	4	4	3	1	5	1	2	5	5	6	2	6	2	2	6	5	1	6	6	1	7	2	1	6	1	1	1	1	1	1	1	1	1	1	1	1	1	1	1	1	1	1
2	39	1	1	2	3	2	4	1	3	3	4	5	3	999	3	2	5	3	1	3	5	2	7	2	1	7	1	1	2	2	2	3	2	3	3	3	4	5	4	4	3	3	2	3
2	39	3	3	1	5	1	5	1	1	5	5	1	1	1	1	1	1	1	1	1	1	1	1	1	1	1	4	999	2	1	1	1	1	1	1	1	1	1	1	1	1	1	1	1
2	28	2	4	3	3	1	4	2	3	5	4	5	5	6	1	1	7	2	1	6	3	1	6	3	2	2	1	2	3	1	2	3	1	1	1	1	2	1	1	2	1	1	1	1
2	22	2	2	3	4	2	4	3	2	3	3	4	2	5	5	6	4	3	2	7	3	2	6	3	4	4	2	1	4	1	4	3	1	2	4	1	1	2	1	1	1	2	1	1
2	38	4	3	1	5	3	4	3	1	4	4	3	3	4	5	3	4	5	1	6	2	3	6	1	2	5	1	1	2	1	1	2	1	1	1	1	1	1	1	1	2	2	1	1
2	999	1	1	2	3	4	5	3	3	3	5	999	999	999	999	999	999	999	999	999	999	999	999	999	999	999	1	2	3	4	1	2	1	1	2	2	1	2	1	1	1	1	1	1
2	53	1	1	1	3	1	5	5	5	5	5	7	2	7	6	1	7	7	1	7	7	1	7	5	1	7	1	1	1	1	1	1	1	1	1	1	1	1	1	1	1	1	1	1
1	45	3	4	4	3	3	4	3	3	4	4	3	2	5	2	5	5	2	2	6	2	2	5	2	3	5	1	2	1	1	2	1	1	2	1	1	1	1	1	1	1	2	1	1
2	40	1	1	1	3	2	3	3	3	4	4	1	1	5	5	4	6	5	1	5	5	1	7	1	1	5	2	2	1	1	1	3	1	2	1	2	1	1	1	2	1	2	1	1
1	33	4	4	5	1	1	5	5	5	5	5	7	1	7	1	7	7	7	7	6	6	7	7	6	1	1	5	4	4	5	3	3	2	3	4	3	3	2	3	2	3	2	3	3
2	38	1	1	3	5	1	5	4	3	5	5	1	3	4	1	1	2	1	1	4	1	1	5	2	1	5	1	1	1	1	1	2	1	1	1	1	1	1	1	1	1	1	1	1
1	35	4	5	1	5	1	4	1	1	5	5	1	1	6	1	1	7	1	1	6	1	1	6	1	5	7	1	1	1	1	1	1	1	1	1	1	1	1	1	1	1	1	1	1
2	31	1	1	3	5	1	5	3	2	5	5	7	1	5	1	2	4	5	1	4	7	1	4	1	2	6	2	3	1	1	1	2	3	3	1	2	3	1	1	1	1	3	1	2
1	28	2	2	4	3	2	4	2	2	4	4	6	2	6	5	2	5	4	5	4	5	2	5	4	4	5	1	1	2	1	1	2	1	1	2	1	1	1	1	1	1	1	1	2
2	42	3	2	4	4	4	3	3	2	3	4	5	4	5	2	5	4	5	3	5	6	1	6	6	3	5	2	2	2	1	2	4	2	3	3	2	3	3	3	4	3	3	1	3
2	29	2	3	3	3	3	2	2	4	3	3	3	2	2	3	2	4	3	2	4	2	2	5	2	2	5	1	1	2	1	2	1	2	2	1	1	2	1	2	1	2	1	2	1
2	27	999	1	1	2	1	2	1	2	1	2	1	2	2	999	2	2	3	3	3	4	4	5	5	5	5	4	4	4	4	3	4	3	4	3	3	999	2	2	2	3	3	1	3
1	34	999	999	4	1	1	4	3	3	2	4	6	4	5	2	4	5	7	6	4	6	3	6	5	5	4	3	1	2	1	1	3	1	2	1	1	2	1	1	2	2	2	1	1
1	45	3	2	1	1	1	5	1	1	5	5	4	1	7	2	1	7	2	7	999	6	5	999	999	999	6	1	1	1	1	1	1	1	1	1	1	1	1	1	1	1	1	1	1
1	48	3	3	1	5	1	5	1	1	5	5	1	1	1	1	1	1	1	1	1	1	1	1	1	1	1	1	1	1	1	1	1	1	1	1	1	1	1	1	1	1	1	1	1
1	28	2	1	1	2	3	3	2	2	3	4	4	6	5	6	1	3	3	1	6	3	5	999	1	1	5	2	2	3	1	2	2	2	1	1	1	2	2	1	3	2	2	1	2
2	47	1	1	1	5	4	3	5	4	3	4	3	4	999	1	1	5	5	3	6	7	1	7	4	1	7	3	2	1	2	3	4	1	3	2	1	2	3	3	3	4	2	1	3
2	52	1	2	3	2	1	2	3	2	3	4	5	4	1	2	1	5	5	6	6	6	3	6	999	4	6	1	3	2	1	1	5	1	2	3	1	2	2	2	3	1	5	1	2
1	28	2	2	2	3	3	1	5	3	2	2	6	5	3	4	5	3	7	3	6	5	3	5	6	4	2	1	2	3	1	4	2	3	3	4	2	5	3	1	3	2	4	1	3
2	28	2	3	3	4	1	5	1	1	4	4	3	1	6	6	1	5	1	1	6	1	1	7	5	1	7	1	1	2	1	1	2	1	1	1	1	1	1	1	1	2	1	1	1
1	47	2	1	3	2	1	3	2	3	3	3	2	3	4	5	4	3	1	2	4	3	2	3	2	2	4	1	2	1	1	1	1	1	1	1	1	2	1	1	2	1	1	1	1
1	38	1	1	4	5	2	5	4	1	4	5	7	1	6	5	1	6	7	2	5	7	1	7	7	1	7	4	5	5	3	5	5	3	5	5	2	4	5	5	5	5	5	5	5
2	43	1	3	1	5	3	5	2	3	4	5	1	3	6	999	1	5	1	3	6	1	1	4	2	1	6	1	1	1	1	1	1	1	1	1	1	1	1	1	1	1	1	1	1
1	20	999	999	2	5	3	5	1	3	5	5	3	1	7	6	1	5	5	1	6	4	2	7	7	5	7	1	3	2	1	3	3	2	1	1	1	1	2	3	1	2	2	1	2
2	32	3	4	3	1	3	3	4	3	3	2	5	4	4	3	3	3	5	2	5	4	3	5	4	3	5	2	3	1	1	1	3	1	2	1	1	1	1	1	1	2	1	1	1
2	27	3	3	2	5	2	4	3	2	4	5	2	3	7	5	1	6	2	1	6	2	3	6	3	2	6	1	1	1	1	1	2	1	2	1	1	1	1	1	1	1	1	1	1
1	35	999	999	2	3	999	4	2	3	3	2	3	3	4	5	6	4	999	2	2	3	5	4	4	3	3	3	4	4	4	2	2	1	1	2	2	2	1	1	2	2	1	1	1
1	33	2	4	1	4	2	4	3	3	4	5	2	1	6	2	1	7	2	1	6	1	1	4	2	1	6	1	1	1	1	1	1	1	1	1	1	1	1	1	1	1	1	1	1
2	37	999	1	2	2	2	5	1	1	4	5	2	1	6	1	2	6	2	1	6	5	1	6	1	3	6	1	1	1	1	1	2	1	1	1	1	1	1	1	1	1	1	1	1
1	23	2	2	5	2	4	3	2	4	3	2	7	2	4	6	2	4	7	5	4	7	4	6	7	5	4	1	4	1	1	4	3	1	3	2	1	5	1	1	5	2	1	1	1
2	38	1	2	3	2	1	999	2	999	999	5	5	4	5	6	2	5	2	1	5	2	1	7	3	1	5	1	2	1	1	2	2	1	2	2	1	2	1	1	1	1	1	1	1
2	58	3	4	4	3	1	5	4	1	5	5	2	4	6	3	3	7	4	1	3	4	1	7	1	1	5	2	1	1	2	1	1	2	2	1	3	1	1	2	1	2	3	1	1
2	36	1	1	1	5	1	5	1	1	3	5	1	1	7	1	1	7	1	1	7	2	1	7	1	1	7	1	1	1	2	1	2	1	1	1	1	1	1	1	1	1	1	1	1
1	40	1	1	1	5	1	5	1	1	5	5	1	1	7	1	1	7	1	1	7	1	1	7	1	1	7	1	1	1	1	1	1	2	1	1	1	1	1	1	1	1	1	1	1
2	45	999	1	3	4	2	3	2	1	4	5	4	7	6	1	1	5	2	1	7	6	1	7	1	1	6	1	2	1	2	1	1	1	3	1	1	1	1	1	1	1	1	1	1
2	42	999	1	1	5	999	4	1	1	1	1	2	1	2	1	4	7	1	3	6	1	1	7	7	1	6	1	1	1	1	1	1	1	1	1	1	1	1	1	1	1	1	1	1
2	27	1	2	5	4	3	3	4	2	2	3	6	1	7	6	1	6	6	3	6	6	5	7	7	1	2	1	1	2	1	4	2	1	4	2	1	4	1	1	5	1	4	1	1
1	28	1	2	1	5	2	5	3	4	5	5	7	1	2	1	1	7	1	4	7	1	1	7	1	1	7	1	1	1	1	2	1	1	1	1	1	2	1	1	1	1	1	1	1
2	64	3	3	3	3	1	5	1	2	5	5	6	1	4	6	5	7	7	1	6	7	3	7	1	2	6	1	1	1	2	1	2	1	1	1	2	1	1	2	1	2	2	1	1
1	43	3	1	1	5	3	5	1	999	4	4	3	1	3	5	5	6	1	1	5	2	1	7	2	3	6	1	1	1	1	2	2	1	2	2	1	1	2	1	1	1	1	1	1
1	25	3	4	3	4	1	4	3	2	5	5	5	2	6	2	1	6	4	1	6	6	1	6	4	4	5	1	2	1	1	3	1	1	2	1	1	1	1	1	1	2	1	1	1
1	32	3	4	2	4	1	4	2	2	4	4	5	1	6	5	5	4	5	1	3	6	2	5	1	1	6	1	2	3	2	1	3	1	2	1	1	1	1	1	1	1	1	1	1
2	23	1	1	2	5	1	5	3	4	3	4	4	1	7	1	1	7	1	1	6	1	1	7	2	1	5	2	5	3	1	4	5	3	3	5	1	1	3	2	1	1	1	1	3
1	26	1	1	2	2	1	4	1	2	4	4	2	1	6	1	1	6	2	2	4	3	1	7	4	1	7	1	1	1	1	1	2	1	1	1	1	1	1	1	1	1	1	1	1
2	23	2	2	1	5	1	5	1	1	3	5	1	1	7	1	1	5	1	1	7	1	1	7	1	1	7	1	1	1	1	1	1	1	1	1	1	1	1	1	1	1	1	1	1
1	36	3	4	1	5	1	5	1	2	5	5	1	2	7	1	1	7	6	1	7	2	1	6	4	1	7	1	1	1	1	1	1	1	1	1	1	1	1	1	1	1	1	1	1
1	26	1	2	2	4	2	5	3	3	5	5	5	2	6	5	2	6	3	3	6	3	2	7	3	2	6	1	2	2	1	2	1	1	1	1	1	2	1	1	2	1	1	1	1
2	22	1	1	5	3	1	5	2	5	5	5	6	1	4	1	2	7	6	1	4	6	1	7	6	1	6	2	1	3	1	1	3	1	2	3	1	3	3	1	1	1	1	1	2
1	34	4	3	4	5	1	5	1	1	3	5	5	4	3	3	2	4	3	1	6	5	1	7	5	1	7	5	1	1	1	3	5	1	1	1	1	1	1	1	1	1	1	1	1
2	43	3	5	3	4	2	3	999	3	4	4	3	1	7	1	1	6	1	1	1	3	1	7	1	1	6	1	1	1	1	1	1	1	1	1	1	1	1	1	1	1	1	1	1
2	31	4	4	3	4	1	5	1	1	5	5	2	1	6	5	1	7	1	1	6	1	1	7	5	5	6	1	1	1	1	1	2	1	2	2	1	2	2	1	2	2	2	1	1
1	22	1	1	1	1	1	5	5	3	5	4	1	2	3	2	3	6	1	3	3	1	1	2	1	1	7	1	1	1	1	1	1	1	1	1	1	1	1	1	1	1	1	1	1
1	24	1	1	1	2	1	5	1	1	5	5	3	2	2	3	2	5	6	1	7	7	3	7	2	3	7	1	1	1	1	1	1	1	1	1	1	1	1	1	1	1	1	1	1
1	26	1	2	1	4	3	3	3	4	4	5	1	1	5	3	4	5	1	3	5	2	1	6	2	2	6	1	1	2	1	1	2	1	1	1	1	1	1	1	1	1	1	1	1
2	39	1	2	3	3	4	4	3	1	5	3	5	1	4	7	4	6	4	3	4	5	4	7	3	4	3	1	2	3	1	3	3	1	2	2	1	3	2	1	4	3	1	1	2
1	28	2	3	2	3	2	4	3	3	4	4	6	3	5	4	4	5	6	3	5	5	3	6	4	3	5	1	1	1	1	1	2	1	1	1	1	2	1	1	1	1	1	1	1
1	27	2	4	3	2	3	5	2	2	4	3	1	6	4	5	2	6	1	6	6	1	1	6	6	1	6	1	1	1	1	2	2	2	3	1	1	1	1	1	1	1	1	1	1
2	36	999	999	2	4	2	5	2	2	4	4	4	3	5	2	1	5	3	2	5	4	999	5	4	3	6	1	1	1	1	1	1	1	1	1	1	1	1	1	1	1	1	1	1
1	33	4	1	1	4	3	5	2	2	5	5	2	1	6	1	1	3	1	2	5	2	2	7	1	1	2	1	1	1	1	1	1	1	1	1	1	1	1	1	1	1	1	1	1
2	51	2	6	3	5	999	1	1	5	5	5	7	999	6	7	7	7	7	7	7	7	7	7	7	7	7	4	5	5	1	1	1	1	4	5	1	1	3	1	0	4	1	1	1
2	37	1	2	3	3	1	5	3	3	4	5	4	1	5	2	2	2	2	1	4	3	2	6	2	1	4	1	2	2	2	2	2	2	2	2	1	2	2	1	2	2	2	1	2
1	30	4	5	2	5	3	4	2	1	5	5	2	1	6	1	2	6	1	1	6	2	2	6	1	2	6	1	1	1	1	2	1	1	1	1	1	1	1	1	1	1	1	1	1
1	24	1	2	2	2	2	4	2	1	3	4	1	1	4	2	4	6	2	2	5	2	1	7	1	2	6	1	1	1	1	1	1	1	1	1	1	1	1	1	1	1	1	1	1
1	27	999	2	3	3	5	5	4	1	5	5	5	1	5	1	4	7	5	1	5	1	1	5	1	1	6	1	1	1	1	1	2	1	1	1	1	1	1	1	1	1	1	1	1
2	55	4	1	3	3	2	5	1	2	4	4	4	2	1	6	1	6	3	2	6	3	2	7	2	2	5	1	1	1	1	2	2	2	2	1	1	2	1	1	2	2	2	1	1
1	34	4	4	3	5	3	4	1	1	5	2	4	1	3	1	1	4	2	2	6	3	2	6	1	4	5	1	1	1	1	1	1	1	1	1	1	1	1	1	1	1	1	1	1
2	30	1	1	3	3	2	4	3	2	3	3	4	2	3	2	2	5	5	1	4	5	2	6	6	4	5	1	2	2	1	2	2	2	2	3	1	3	1	1	2	2	2	2	2
1	27	1	1	3	2	2	999	2	3	3	3	2	1	5	3	2	5	2	2	4	3	1	7	5	2	4	1	1	3	1	3	2	1	3	1	1	2	1	1	2	1	1	1	2
2	23	2	1	3	3	4	4	3	4	4	5	5	1	4	6	4	1	5	3	999	999	999	999	999	999	999	1	2	1	1	1	1	1	1	1	1	1	1	1	1	1	1	1	1
1	53	999	2	3	3	3	5	3	2	3	3	3	3	5	4	4	4	3	2	5	4	3	5	3	3	5	1	2	1	1	3	1	1	3	1	1	3	1	1	3	1	1	1	1
2	26	1	1	2	3	1	4	2	2	4	4	3	1	4	5	1	4	2	1	6	3	1	7	2	1	5	1	2	3	1	2	2	1	1	2	1	3	2	1	1	2	1	1	2
2	25	4	3	3	4	4	999	2	2	4	4	5	1	6	5	1	6	5	1	6	5	1	7	5	1	6	2	3	4	1	3	3	1	3	1	1	1	1	1	2	2	3	1	1
1	26	1	1	3	3	2	4	2	2	3	3	2	2	6	4	3	6	3	1	5	3	2	7	4	2	6	2	1	2	2	3	3	3	2	2	1	1	2	2	1	2	2	1	2
1	35	4	1	2	3	3	4	2	2	4	4	2	1	2	2	2	6	2	2	6	2	1	7	2	2	7	1	1	2	1	1	1	1	1	1	1	1	1	1	1	1	2	1	1
2	35	2	3	4	3	4	3	4	3	3	2	4	5	4	5	3	3	2	1	4	2	1	5	1	1	4	1	2	2	1	2	3	1	1	1	1	2	1	1	2	1	1	1	1
2	36	999	999	2	3	1	4	1	1	4	4	6	2	5	2	3	4	6	3	4	6	3	2	6	3	6	2	3	3	1	1	2	1	4	2	1	3	1	1	3	2	4	3	1
1	38	999	999	3	3	2	3	3	4	4	3	5	2	4	5	6	3	3	3	999	2	3	4	6	3	4	1	2	3	1	2	2	1	2	2	1	2	2	1	3	2	1	1	2
2	39	3	4	4	4	4	4	4	4	4	4	5	5	5	4	4	5	5	3	6	5	3	4	5	4	5	3	4	3	4	3	3	1	2	3	2	1	2	3	1	2	2	1	2
2	28	999	999	3	3	3	4	3	3	4	3	3	3	6	3	5	5	3	1	3	4	1	7	3	3	4	2	2	2	1	1	2	1	1	1	1	1	2	1	2	2	2	1	2
2	35	999	999	3	4	3	3	2	4	2	4	3	4	5	5	2	5	3	5	6	2	1	6	4	2	5	1	1	1	1	1	2	1	1	1	1	1	1	1	1	1	1	1	1
2	31	2	3	3	4	3	4	2	2	5	4	5	1	6	7	4	6	6	2	5	3	2	5	6	2	5	2	2	3	2	3	3	1	2	3	1	1	2	2	1	2	2	1	2
1	28	1	1	2	3	2	3	2	2	4	4	2	3	5	2	2	5	2	2	5	2	2	2	1	2	5	1	1	1	1	1	1	1	1	1	1	1	1	1	1	1	1	1	1
2	42	1	1	1	5	1	5	2	1	4	5	1	1	6	3	1	6	1	1	6	2	1	7	1	2	6	1	1	1	1	1	1	1	1	1	1	1	1	1	1	1	1	1	1
1	29	3	3	2	2	2	3	3	3	2	3	3	2	1	3	1	6	3	5	7	3	1	7	5	2	6	1	2	1	1	1	1	1	1	1	1	1	1	1	1	1	1	1	1
2	38	1	1	3	2	4	3	3	3	4	4	4	1	3	5	1	5	5	2	5	5	3	6	5	3	5	3	3	2	1	1	2	2	4	1	1	3	1	1	2	1	2	1	1
2	25	2	2	2	3	3	4	2	3	4	3	2	1	5	2	1	5	1	2	5	2	1	6	1	1	5	2	1	1	1	1	1	1	1	1	1	1	1	1	1	1	1	1	1
2	32	2	3	3	3	3	3	3	3	3	3	4	2	3	5	5	5	4	2	6	5	5	7	5	3	4	2	2	2	2	2	2	3	2	2	1	2	1	2	2	2	2	1	2
2	41	1	1	3	3	4	5	1	1	5	5	5	1	4	1	1	4	3	999	5	3	1	6	1	1	6	2	1	1	1	1	1	1	1	1	1	1	1	1	1	1	1	1	1
1	29	1	999	1	2	2	5	1	3	4	5	1	1	6	1	1	7	1	3	7	1	1	7	1	1	7	1	1	1	1	1	1	1	1	1	1	2	1	3	1	3	1	1	1
1	22	1	1	1	2	1	2	2	1	3	2	1	1	2	1	1	5	1	3	6	5	1	7	3	1	4	1	5	3	1	1	2	1	2	1	1	3	1	1	4	4	5	1	1
2	55	1	1	2	3	3	4	4	4	3	4	3	4	4	5	3	5	3	3	2	5	6	7	1	3	4	1	1	2	2	1	1	1	2	1	1	2	1	1	2	1	1	1	1
2	36	2	3	3	3	4	2	3	4	2	2	6	2	2	6	3	5	6	2	4	6	3	5	6	2	3	2	4	3	1	4	4	1	3	2	1	4	1	1	3	2	3	2	1
2	36	4	4	1	4	2	4	1	1	4	4	2	1	6	4	2	5	1	1	4	2	1	6	5	1	4	1	2	2	1	1	2	2	1	1	1	1	1	1	1	1	1	1	1
1	35	1	1	2	4	3	4	3	2	3	3	5	3	3	2	3	5	2	2	6	3	1	6	4	1	5	1	1	1	1	1	1	1	1	1	1	1	1	1	1	1	1	1	1
1	29	1	1	3	3	3	5	3	3	3	3	3	1	5	2	3	6	3	2	6	4	2	6	1	1	4	1	2	1	1	2	1	1	1	1	1	1	1	1	1	1	1	1	1
2	41	1	1	3	4	3	5	1	2	5	5	3	1	5	3	3	7	4	1	5	3	1	7	1	1	7	1	1	1	1	1	1	1	1	1	1	1	1	1	1	1	1	1	1
1	28	4	4	1	1	3	2	3	1	4	4	5	1	6	6	2	6	6	2	6	6	3	6	2	4	6	2	1	2	1	1	2	1	2	2	1	1	1	2	1	1	1	1	1
1	21	3	3	3	4	3	3	2	3	4	4	2	3	6	4	2	3	1	3	4	1	1	5	3	2	3	1	1	1	1	1	1	1	1	1	1	1	1	1	1	1	1	1	1
2	999	2	1	3	3	4	4	4	4	3	4	3	5	5	3	5	6	3	5	999	5	4	5	3	5	5	3	2	2	1	3	3	3	1	2	3	2	1	1	3	2	2	1	3
2	42	1	2	2	2	4	4	3	2	3	4	5	1	6	2	5	6	5	1	6	4	2	7	2	2	6	1	2	1	1	1	1	1	1	1	1	1	1	2	1	1	1	1	1
2	24	3	1	3	4	2	2	4	2	4	4	2	1	6	1	1	6	1	1	7	1	1	7	1	1	7	1	1	1	1	1	2	1	1	1	1	1	1	1	1	1	1	1	1
2	34	2	3	3	4	2	4	1	1	5	3	5	2	4	4	2	4	5	1	4	2	4	7	5	1	4	2	2	1	1	3	1	1	2	1	1	2	1	1	3	1	2	1	1
1	24	1	1	3	4	1	4	2	3	4	5	3	1	5	5	4	6	2	1	6	1	1	7	5	2	4	2	2	3	3	4	5	3	2	2	2	1	2	1	1	3	2	1	1
2	49	4	5	2	3	2	2	2	2	5	4	2	5	5	999	3	5	3	2	5	4	2	6	3	3	6	2	3	3	1	1	2	1	999	2	1	1	1	1	1	2	1	1	1
1	29	1	1	3	4	3	3	3	3	2	3	3	4	5	4	2	5	3	3	5	3	2	999	2	2	4	1	1	1	1	1	2	1	1	1	1	1	1	1	2	1	2	1	1
1	37	3	4	2	3	3	5	4	4	5	4	6	2	3	5	1	6	5	4	6	5	4	7	4	2	5	3	3	1	2	1	1	2	2	1	1	1	1	1	1	1	3	1	1
2	29	1	1	2	5	3	4	1	3	5	4	7	1	4	6	1	3	5	1	3	4	1	7	7	1	4	3	3	4	1	2	3	3	3	1	1	1	1	3	1	2	3	1	1
1	30	1	1	2	4	2	4	2	1	4	4	1	1	5	1	1	5	1	1	6	1	1	7	6	2	4	1	1	2	1	1	1	1	1	1	1	1	1	1	1	2	1	1	1
2	43	2	3	1	5	1	5	1	1	3	5	1	2	7	1	1	7	1	1	7	1	1	6	1	1	6	1	1	1	1	1	1	1	1	1	1	1	1	1	1	1	1	1	1
1	31	2	3	3	1	4	4	3	5	4	4	6	2	7	6	6	6	4	2	4	4	2	5	3	5	5	1	2	3	2	3	3	2	1	2	1	2	1	1	4	1	4	3	3
1	32	2	4	2	2	4	2	1	3	5	5	1	1	2	4	1	7	1	1	7	4	1	7	1	4	7	1	1	1	1	1	1	1	1	1	1	1	1	1	1	1	1	1	1
2	25	1	1	3	3	3	3	3	2	3	3	4	3	4	5	4	4	3	2	2	3	2	2	3	4	4	2	2	3	2	1	3	2	2	1	2	2	2	1	2	2	2	2	2
2	36	999	999	2	3	1	4	1	4	2	4	7	999	1	2	1	4	5	999	4	5	1	7	7	1	4	2	3	3	4	2	4	5	2	1	3	4	4	3	3	3	3	2	2
2	45	3	2	2	3	2	4	3	4	3	1	7	6	5	3	4	3	5	4	3	3	4	3	4	4	3	3	2	3	3	4	5	4	3	4	3	5	4	3	4	3	4	3	4
2	44	2	3	2	4	3	4	2	3	4	4	5	4	4	3	4	3	4	3	4	5	3	6	2	3	4	2	2	2	2	1	2	1	1	1	1	1	1	1	1	1	1	1	1
2	32	3	4	2	3	3	2	2	4	4	3	5	3	4	5	4	5	5	3	4	5	4	5	5	4	4	2	3	4	2	2	3	2	4	2	2	2	3	2	2	3	3	1	2
2	28	1	4	3	5	1	4	2	1	3	4	3	1	5	2	3	4	1	1	5	5	1	6	6	1	3	2	1	2	1	1	2	1	1	1	2	1	1	1	1	1	2	1	1
1	54	4	3	3	3	1	4	3	2	4	4	3	2	5	3	2	5	3	2	5	3	3	5	2	2	6	1	1	1	1	1	1	1	1	1	1	1	1	1	1	1	1	1	1
2	23	1	2	2	1	1	5	2	2	2	5	3	3	2	1	4	5	3	1	3	5	2	7	1	1	5	1	1	1	1	1	1	1	1	1	1	1	1	1	1	1	1	1	1
2	46	2	4	4	3	4	5	3	4	3	4	7	1	5	6	3	6	7	1	3	7	1	7	7	1	7	5	1	5	2	4	4	4	4	4	3	4	4	4	4	4	4	4	4
2	37	2	3	2	4	1	4	2	2	5	4	5	1	5	5	1	5	4	1	999	5	1	5	4	1	5	1	1	1	1	1	2	1	1	1	1	1	1	1	1	1	1	1	1
2	34	4	4	2	4	2	4	3	2	4	5	3	1	7	5	1	5	1	1	6	4	3	7	3	3	7	1	1	2	1	1	2	2	2	2	2	1	1	1	1	1	1	1	1
2	25	1	1	3	4	3	5	1	1	4	5	3	1	4	3	1	6	1	1	6	3	1	7	1	1	6	1	2	1	1	1	2	1	1	2	1	1	1	1	1	1	1	1	2
1	34	2	3	2	3	2	3	2	2	4	4	3	3	6	2	2	6	3	2	5	5	2	5	5	2	5	1	2	1	1	1	1	1	1	1	1	2	1	1	1	1	1	1	1
1	44	999	999	3	2	2	999	1	3	2	3	1	1	3	2	2	5	4	5	2	1	1	1	5	2	4	1	2	1	1	1	1	1	1	1	1	1	1	1	1	1	1	1	1
2	23	2	2	3	3	4	4	4	3	2	3	3	2	4	4	3	3	2	4	3	3	4	5	6	3	4	2	1	1	1	3	4	2	2	2	2	2	1	1	2	2	2	1	1
2	45	1	1	3	1	1	1	2	2	1	1	3	2	2	3	3	3	2	1	3	5	5	2	5	3	1	1	2	1	1	1	2	1	1	1	1	2	1	1	2	1	1	1	1
2	23	1	2	1	1	2	1	1	1	5	5	1	1	7	5	1	7	1	2	7	5	1	1	1	2	6	1	1	1	1	1	1	1	1	1	1	1	1	1	1	1	1	1	1
1	30	4	4	2	4	2	4	2	4	4	3	2	4	4	5	2	3	2	5	5	3	3	5	2	2	4	1	1	1	1	1	2	1	1	1	1	1	1	1	1	1	1	1	1
2	46	2	3	2	1	2	3	2	4	3	3	5	4	5	3	3	2	2	3	4	3	4	3	5	4	4	3	2	3	3	2	3	4	3	4	3	2	3	4	5	3	2	4	3
2	40	2	2	3	5	3	5	1	999	3	4	3	999	1	2	1	4	5	2	3	999	1	7	4	4	2	1	1	1	1	1	1	1	1	1	1	1	1	1	1	1	1	1	1
2	31	1	2	3	5	3	3	3	999	4	5	4	3	6	2	1	5	1	1	6	4	1	3	1	1	5	1	3	1	1	2	1	1	1	1	1	2	1	1	1	1	1	1	1
1	45	1	1	1	3	2	4	4	5	1	3	5	4	7	7	3	1	3	4	2	6	5	3	4	1	6	3	4	4	2	5	5	1	4	2	3	4	5	1	3	5	5	5	5
1	28	3	2	2	2	2	4	2	1	5	3	4	1	5	2	1	4	3	3	5	3	1	7	3	2	4	2	1	2	1	1	2	2	1	1	1	2	1	1	2	1	1	1	2
2	28	3	3	3	4	2	5	4	3	5	4	1	1	5	4	1	5	1	3	6	2	1	5	2	2	5	1	1	1	1	1	1	1	1	1	1	1	1	1	1	1	1	1	1
2	43	1	1	2	2	2	3	3	3	2	2	2	4	4	2	3	5	3	2	5	2	2	4	3	3	3	1	1	2	1	1	3	1	2	2	1	1	3	2	4	2	2	1	3
1	23	2	2	2	5	1	5	1	1	5	5	1	3	2	999	3	999	1	4	3	999	2	3	6	3	2	3	4	2	5	3	2	4	5	3	4	2	4	3	5	2	3	1	5
2	20	1	1	4	4	3	4	5	3	5	3	5	1	6	5	4	5	5	1	4	5	2	3	5	4	5	1	2	3	1	2	2	1	2	1	1	3	1	1	3	1	1	1	1
2	31	1	1	1	3	5	4	3	3	4	5	3	2	5	7	2	6	5	2	6	6	7	999	2	1	4	2	3	1	1	3	1	999	1	1	2	1	1	1	3	1	1	1	1
1	37	1	1	2	4	3	5	3	3	4	3	4	3	5	4	3	4	3	4	6	5	2	3	1	4	7	2	3	3	1	1	2	1	2	1	1	3	1	1	2	1	1	1	1
1	26	1	2	2	5	3	5	3	1	5	4	2	2	6	1	2	7	2	1	4	2	1	7	1	2	7	1	1	1	1	1	1	1	1	1	1	1	1	1	1	1	1	1	1
1	28	3	4	2	3	4	4	4	3	3	4	3	2	6	3	3	5	3	2	5	2	3	3	4	3	4	2	2	2	1	2	2	2	2	1	1	1	1	1	1	2	1	1	1
1	30	999	999	5	3	4	4	4	3	4	4	5	4	5	4	5	5	5	5	6	6	5	6	4	4	6	5	1	5	5	5	5	5	5	4	5	5	5	3	5	1	999	3	5
2	42	1	4	2	3	3	3	2	5	5	3	7	1	5	5	4	5	7	1	7	4	1	7	7	5	6	5	4	5	5	5	5	2	5	5	5	3	5	1	2	5	3	1	5
1	31	999	999	3	4	2	3	2	3	4	3	5	2	4	4	2	5	4	3	6	5	4	5	5	2	6	2	1	1	1	2	1	1	1	1	2	1	1	1	1	1	1	1	1
1	30	3	4	3	4	2	3	3	1	3	4	3	3	5	3	4	4	2	1	3	3	1	7	4	1	5	1	1	1	1	1	1	1	1	1	1	1	1	2	1	1	1	1	1
2	41	4	4	3	5	3	4	3	2	3	3	2	1	5	1	1	4	2	1	3	2	1	5	2	3	4	1	1	1	1	1	1	1	1	1	1	1	1	1	1	1	1	1	1
2	24	1	2	4	4	3	4	3	3	4	4	3	5	6	5	1	7	3	3	4	5	3	6	4	2	6	2	1	1	2	1	1	2	1	2	1	1	1	1	1	1	2	1	1
2	37	1	1	3	3	3	5	2	1	4	4	5	1	6	5	3	5	4	2	3	3	2	5	5	3	4	1	3	1	1	2	2	1	2	2	1	1	1	1	1	1	1	1	1
2	34	1	1	3	4	2	5	1	2	5	5	2	1	6	1	1	5	1	1	5	2	1	6	1	1	5	2	1	1	1	1	1	1	1	1	1	1	1	1	1	1	1	1	1
1	37	999	1	3	4	3	4	3	2	3	4	2	2	5	2	2	6	2	3	6	2	2	6	2	2	6	1	1	1	1	1	1	1	1	1	1	1	1	1	1	1	1	1	1
2	29	999	999	3	3	4	4	4	3	2	3	5	4	3	3	4	4	5	3	5	5	3	6	4	3	4	1	1	1	1	3	3	1	3	4	1	4	1	1	1	1	1	1	1
2	45	4	2	4	4	2	4	2	2	3	4	3	1	5	2	2	4	2	2	5	3	2	6	2	2	6	1	1	1	1	1	1	1	2	1	1	2	1	1	2	1	1	1	1
2	23	999	1	3	4	3	3	2	2	3	2	3	1	5	2	2	4	2	3	5	2	1	6	1	1	4	1	1	1	1	1	1	1	1	1	1	1	1	1	1	1	1	1	1
1	29	2	2	2	3	2	4	2	2	3	3	5	2	6	4	1	4	3	1	3	4	1	5	3	2	4	1	2	2	1	2	2	1	1	2	1	3	3	1	2	2	1	1	2
2	50	1	1	1	1	3	3	2	3	3	4	4	1	7	2	1	6	5	3	5	1	3	3	3	1	6	2	1	1	1	1	1	1	1	1	1	2	1	1	2	1	1	1	1
2	23	1	1	2	4	3	4	1	3	5	4	2	1	4	3	3	4	1	1	2	4	2	6	1	1	1	1	2	1	1	1	2	1	2	1	1	2	1	1	1	2	1	1	2
2	36	2	2	1	4	1	5	4	1	5	5	1	1	7	1	1	6	1	1	6	1	1	6	1	1	6	1	1	1	1	1	1	1	1	1	1	1	1	1	1	1	1	1	1
1	31	2	3	2	3	3	3	3	2	2	3	5	3	5	4	1	6	3	4	5	3	7	7	7	4	7	1	1	1	1	1	1	1	1	1	1	1	1	1	1	1	1	1	1
1	28	1	2	3	4	3	3	2	2	3	4	5	4	4	6	2	4	5	2	3	6	2	4	7	2	2	1	1	2	1	3	3	1	5	2	1	1	1	1	4	1	2	1	1
2	37	999	1	4	5	3	5	1	3	5	5	2	3	3	4	5	4	5	3	2	3	1	5	3	2	6	1	1	2	1	999	1	1	1	1	1	2	1	1	1	1	1	1	1
2	42	1	1	2	4	2	5	3	2	5	5	3	1	5	2	1	6	3	2	4	3	1	7	3	1	4	1	1	1	1	1	1	1	1	1	1	1	1	1	1	1	1	1	1
1	25	1	1	3	3	2	3	2	3	3	3	5	2	5	4	2	3	1	2	3	1	1	6	1	3	4	1	2	1	1	1	1	1	1	1	1	2	1	1	2	1	1	1	1
1	31	2	2	1	2	1	5	2	1	5	5	4	2	7	4	2	7	2	1	6	2	1	7	5	2	7	1	2	1	1	1	1	1	1	1	1	1	1	1	1	1	1	1	1
2	37	1	2	2	5	2	5	1	2	5	5	2	1	6	1	2	6	2	2	6	3	2	6	2	2	6	1	1	1	1	1	1	1	1	1	1	1	1	1	1	1	1	1	1
2	24	1	1	3	5	1	999	2	3	3	5	2	1	5	1	1	6	1	2	7	2	1	6	3	2	6	1	1	2	1	1	2	1	1	2	1	1	1	1	2	2	1	1	1
2	20	1	1	1	4	2	5	1	3	5	5	2	1	7	4	1	6	4	1	6	1	1	7	1	1	6	2	2	4	2	4	3	4	4	3	3	1	2	2	2	3	3	5	3
1	28	4	5	1	5	1	5	4	2	5	5	5	2	7	5	7	7	5	1	7	5	1	6	7	5	7	2	3	3	2	5	5	2	5	5	2	4	4	2	2	3	3	1	3
2	35	1	2	3	3	3	2	3	2	3	3	1	1	2	4	2	5	2	2	7	2	2	7	6	5	5	2	2	2	1	1	2	1	2	2	1	2	1	1	1	1	2	1	1
2	40	2	2	2	2	3	3	3	2	3	3	2	2	4	3	1	4	3	2	5	3	2	6	2	2	5	1	1	2	1	1	2	1	1	1	1	1	1	1	2	1	1	1	1
2	33	1	2	3	3	4	4	4	3	4	4	5	2	6	6	4	5	4	4	4	4	3	5	5	4	4	1	3	3	2	4	4	3	4	3	3	4	4	2	5	5	2	1	2
2	35	2	3	1	2	3	3	2	2	3	3	3	2	6	3	2	6	3	1	6	3	1	6	4	5	4	2	2	2	1	5	2	2	1	1	1	1	1	1	1	1	2	1	1
2	42	4	2	3	2	1	4	1	1	2	2	5	1	6	6	1	4	3	1	6	6	2	7	5	1	4	1	2	2	1	2	3	3	2	2	1	2	2	2	2	1	1	1	2
2	36	2	2	4	5	2	4	4	4	4	4	3	1	6	2	1	6	5	1	6	3	2	7	4	1	6	1	2	2	1	3	3	2	2	2	1	2	1	2	2	1	1	1	1
1	35	3	3	3	1	2	4	3	3	4	3	7	1	5	4	4	4	6	7	7	6	1	5	6	2	4	2	5	5	5	2	3	1	2	1	1	2	1	1	2	1	2	1	1
2	28	2	3	3	3	1	3	1	2	5	3	4	1	5	2	1	6	5	1	5	5	3	7	4	4	5	3	4	4	2	5	5	2	5	5	2	1	3	3	4	4	3	1	5
2	47	999	999	1	3	5	3	2	5	3	4	3	1	7	2	1	5	1	5	3	1	1	7	2	1	4	1	1	2	999	1	2	1	3	5	1	1	999	999	1	2	1	1	1
1	27	1	1	2	5	4	5	5	4	5	5	6	1	7	5	6	5	5	1	4	7	1	7	5	1	1	1	1	1	1	1	3	1	2	2	1	2	2	1	1	2	1	1	1
1	34	1	1	2	5	1	3	2	2	3	3	1	1	4	4	1	4	1	1	6	1	1	7	1	1	7	1	1	1	1	1	1	1	1	1	1	1	1	1	1	1	1	1	1
2	28	999	999	2	2	2	3	3	2	3	3	4	4	5	4	4	4	4	3	5	4	4	5	4	3	5	1	1	1	1	1	2	1	1	1	1	1	1	1	2	1	1	1	1
2	39	3	4	2	2	2	4	2	2	4	4	3	2	4	3	3	3	3	2	5	3	2	5	3	3	5	1	1	2	2	1	1	1	2	1	1	1	1	2	1	1	2	1	1
2	28	3	3	3	4	2	3	4	999	4	2	3	4	5	3	5	6	6	3	5	6	3	4	6	5	3	3	4	2	2	2	2	1	1	2	1	2	1	2	2	1	2	1	2
2	39	2	2	1	2	3	3	5	2	2	3	1	1	5	4	5	5	1	5	6	5	1	5	6	2	4	2	5	4	1	5	5	3	5	5	1	5	4	999	5	5	4	3	1
1	36	3	4	1	5	1	5	1	1	5	4	1	1	7	1	1	7	1	1	7	1	1	7	1	1	7	1	1	1	1	1	1	1	1	1	1	1	1	1	1	1	1	1	1
2	43	2	4	3	5	1	5	1	1	5	5	3	1	7	1	1	7	1	1	7	1	1	7	999	1	7	1	1	1	1	1	1	1	1	1	1	1	1	1	1	1	1	1	1
2	43	1	2	3	4	2	4	2	1	5	3	4	3	4	3	3	5	2	1	4	5	2	7	1	3	4	1	1	2	1	1	2	1	1	1	1	1	1	1	1	1	2	1	1
1	46	2	2	3	4	3	4	3	3	4	4	1	1	2	4	4	5	1	4	4	1	1	5	1	4	5	1	2	1	1	1	1	1	1	1	1	1	1	1	1	1	1	1	1
1	26	2	2	5	1	5	1	5	5	1	1	7	4	4	7	4	5	7	7	7	7	4	4	7	4	1	1	1	1	1	5	5	1	5	5	1	5	5	1	5	5	1	5	1
2	38	1	3	2	5	2	5	1	1	4	5	2	1	6	2	1	7	1	1	6	1	1	7	1	3	6	1	1	2	1	1	2	1	1	1	1	1	1	1	1	2	1	1	1
1	31	4	2	2	3	2	5	3	1	5	5	2	3	4	4	3	5	3	4	5	3	2	6	2	2	5	1	1	3	2	1	3	1	1	1	1	1	1	1	1	1	1	1	1
1	33	3	1	1	5	1	5	1	1	4	4	1	2	6	2	1	6	1	2	6	1	1	7	1	1	7	1	1	2	1	1	2	1	1	1	1	1	1	1	1	2	1	1	1
2	37	3	5	3	3	3	4	2	2	3	4	3	1	2	3	1	6	1	1	7	1	1	7	1	1	6	1	1	1	1	1	1	1	1	2	1	1	1	1	1	1	1	1	2
2	41	3	3	3	1	1	2	1	1	5	5	1	1	6	1	1	5	1	1	7	5	1	7	1	1	6	2	2	1	1	2	2	1	2	1	2	2	1	1	2	1	1	1	1
1	29	3	4	1	5	1	5	1	1	5	5	1	1	7	1	1	7	1	1	7	1	1	7	1	1	7	1	1	1	1	1	1	1	1	1	1	1	1	1	1	1	1	1	1
2	45	1	1	2	5	2	5	1	1	5	5	2	1	6	2	2	6	2	1	6	1	1	7	1	2	6	1	1	1	1	1	1	1	1	1	1	2	1	1	1	1	1	1	1
1	30	1	2	2	5	3	4	3	3	4	3	4	5	4	5	4	6	3	2	6	2	1	7	2	2	5	1	1	1	1	1	2	1	1	1	1	1	1	1	2	1	1	1	1
2	26	999	3	4	5	3	3	999	2	5	5	4	1	1	3	4	4	1	1	7	4	1	7	4	4	4	2	2	3	3	3	2	2	3	3	2	1	2	3	1	2	2	3	3
2	21	2	2	2	4	3	4	2	2	5	5	3	2	6	3	2	5	2	2	5	3	2	5	1	2	6	1	1	1	1	1	2	2	1	1	1	1	1	1	1	1	1	1	1
2	34	2	4	3	2	2	5	2	2	4	5	3	1	7	5	3	6	2	1	6	1	2	7	2	1	7	1	1	1	1	1	1	1	1	1	1	1	1	1	1	1	1	1	1
1	46	3	3	2	4	3	4	3	2	4	4	2	3	6	2	3	5	3	2	5	3	3	5	4	3	5	3	2	3	3	3	3	2	2	2	3	2	2	2	2	2	3	1	1
1	28	1	999	4	4	3	3	3	3	3	3	3	2	3	3	3	4	3	2	4	3	2	5	2	2	5	1	2	2	1	2	2	1	1	1	1	2	1	1	1	1	1	1	1
2	32	4	4	1	5	1	5	1	1	5	5	5	1	6	5	1	6	5	1	7	5	2	6	1	1	6	2	1	1	1	1	2	1	1	1	1	1	1	1	1	1	1	1	1
1	44	3	5	1	2	1	2	1	1	1	1	2	1	6	5	2	6	2	1	6	2	2	7	2	2	6	1	1	2	1	1	2	1	1	1	1	1	1	1	1	1	2	1	1
1	30	1	1	4	3	2	5	4	3	2	3	4	5	5	6	4	2	3	5	4	6	1	6	3	6	4	3	3	4	1	1	2	1	1	3	1	3	2	1	2	2	3	1	2
2	38	2	3	3	3	2	1	1	4	5	3	7	1	3	7	1	5	7	1	5	7	5	6	6	2	5	1	3	3	1	1	2	1	1	2	1	1	1	1	1	1	1	1	1
1	30	3	3	3	2	2	2	1	2	4	3	6	4	5	3	4	5	6	3	4	5	1	5	5	3	3	1	1	2	1	2	2	1	1	1	1	3	2	1	3	1	999	1	1
2	49	2	4	1	4	1	4	3	3	4	4	5	1	7	1	1	7	5	5	7	5	1	5	1	1	5	1	3	1	1	3	1	999	1	2	1	1	2	1	2	2	1	999	1
2	42	1	1	3	1	1	4	2	3	4	4	3	1	5	1	1	5	2	1	5	2	1	6	2	1	6	2	1	1	1	1	1	1	1	1	1	2	1	1	2	2	1	1	1
1	44	1	1	3	5	1	5	4	2	5	5	5	1	6	2	2	6	2	1	6	2	1	5	1	2	5	1	1	1	1	1	2	1	1	2	1	1	2	1	2	1	1	1	2
2	37	3	4	2	3	4	3	5	5	3	2	3	3	6	2	2	6	3	4	7	5	2	7	7	1	4	2	3	4	3	1	3	2	1	5	2	2	5	1	2	2	2	1	2
2	999	1	1	3	4	4	5	3	4	999	5	7	1	5	7	6	4	6	1	4	5	1	4	7	3	6	4	3	2	1	2	4	1	1	3	1	1	5	1	1	999	1	1	3
1	24	1	1	2	4	2	4	1	3	4	4	6	3	7	6	2	7	6	3	6	5	1	7	5	2	6	1	2	2	1	1	2	2	2	1	2	1	1	1	2	2	2	1	2
1	31	4	4	4	4	2	3	3	3	4	4	6	4	6	3	3	7	5	4	6	6	1	7	5	1	6	3	3	2	3	4	3	2	3	1	2	2	2	2	2	2	2	1	2
1	33	2	3	4	3	4	4	4	3	4	5	5	7	6	6	6	7	6	6	5	6	5	6	6	6	6	1	2	1	1	1	1	1	1	2	1	1	1	1	1	1	1	1	1
2	35	999	999	3	3	3	2	2	3	2	3	5	5	3	5	5	3	5	3	2	5	3	5	5	5	3	1	3	4	1	1	4	1	3	2	2	3	2	2	3	3	1	1	2
1	29	1	1	3	3	2	3	3	2	4	3	4	3	5	2	5	3	4	1	4	3	1	6	6	1	6	1	1	1	1	1	1	1	1	1	1	1	1	1	1	1	1	1	1
2	33	1	2	3	4	3	2	3	3	3	2	4	4	3	5	3	5	3	2	5	2	2	5	3	3	4	1	1	1	1	2	2	2	1	1	1	1	1	1	1	1	1	1	1
2	22	1	1	2	3	2	4	2	2	3	4	2	1	5	3	2	4	2	1	5	3	1	5	2	2	6	1	2	1	1	1	1	2	1	1	1	1	1	1	1	1	1	1	1
999	999	999	999	3	2	4	4	2	3	999	999	3	1	3	2	3	2	999	4	2	4	3	2	999	3	2	2	3	1	5	2	3	2	4	5	2	3	4	2	3	4	3	4	3
2	46	1	1	4	3	2	4	2	4	3	4	3	4	6	4	3	5	2	4	3	2	4	6	1	2	6	2	4	2	4	2	4	4	2	4	4	3	4	4	2	1	1	1	2
2	33	1	4	3	4	5	3	4	5	3	4	4	4	4	5	5	3	5	999	6	999	5	6	4	6	6	3	4	4	5	4	3	4	5	4	3	3	4	4	2	3	4	3	3
1	24	2	4	1	3	1	4	3	1	4	4	3	1	3	3	3	4	5	1	6	4	1	7	7	3	4	1	1	4	1	4	4	1	3	1	1	3	1	1	3	3	3	1	1
1	37	1	1	1	1	1	1	1	1	1	1	1	1	1	1	1	1	1	1	1	1	1	6	1	3	1	1	1	1	1	2	2	1	2	1	1	1	1	1	1	1	1	1	1
2	33	4	4	1	1	3	5	1	1	5	5	3	2	6	3	2	7	5	1	6	5	1	7	2	3	6	1	1	1	1	1	2	1	1	1	1	1	1	1	1	1	1	1	1
1	39	3	2	2	5	1	4	1	1	2	3	2	1	7	1	1	7	1	1	6	3	1	7	1	2	7	1	1	1	1	1	1	1	1	1	1	1	1	1	1	1	1	1	1
2	30	999	1	1	2	1	5	4	4	5	5	2	1	7	6	1	7	1	1	7	1	1	7	6	1	7	1	1	1	1	1	1	1	1	1	1	1	1	1	1	1	1	1	1
2	37	4	4	3	2	5	4	2	2	3	4	4	3	5	4	2	6	1	1	7	2	5	6	2	2	7	1	2	2	1	3	2	1	1	1	1	1	1	1	1	1	1	1	1
2	50	3	6	3	4	2	5	2	2	4	4	5	2	6	2	2	6	3	1	2	3	2	5	5	2	6	1	3	3	1	2	2	2	3	2	1	1	2	1	1	1	1	1	1
2	30	1	1	4	3	2	3	2	2	3	3	5	3	3	4	4	4	3	2	5	5	3	6	3	3	5	2	1	1	1	1	2	2	1	1	1	1	1	1	1	1	2	1	1
1	38	4	4	1	1	3	5	1	1	5	5	6	1	7	1	1	4	5	1	5	7	1	7	7	1	7	3	4	2	2	5	3	2	5	1	1	3	1	1	5	1	3	1	1
2	43	1	2	3	5	3	5	999	1	5	4	6	4	7	3	2	6	6	999	6	5	4	6	5	3	6	1	1	2	1	2	2	1	2	2	1	2	1	1	2	1	2	1	1
2	33	1	3	3	4	5	2	2	4	4	5	1	5	2	3	6	5	2	5	5	3	6	5	2	6	2	2	1	1	1	2	1	1	1	1	1	1	1	1	1	1	1	1	1
2	41	1	2	1	1	2	4	1	3	4	4	2	2	4	2	2	5	1	1	5	2	2	5	1	3	5	1	1	1	1	1	1	1	1	1	1	1	1	1	1	1	1	1	1
1	23	1	2	5	5	1	5	5	1	5	5	1	1	7	1	1	7	1	1	7	1	1	7	1	1	7	1	1	1	1	1	1	1	1	1	1	1	1	1	1	1	1	1	1
2	37	999	999	2	4	2	4	3	2	4	4	1	1	5	1	2	6	2	5	4	1	1	7	7	1	6	1	1	1	1	1	2	1	1	1	1	1	1	1	1	1	1	1	1
2	39	2	1	3	3	4	5	1	2	3	5	4	2	5	5	4	5	2	1	6	2	4	3	1	2	5	1	1	2	1	2	3	1	1	2	1	2	2	1	2	1	1	1	2
2	30	3	3	3	4	2	3	2	3	2	3	7	4	3	4	3	3	7	3	3	3	3	5	1	1	6	1	1	2	1	1	1	1	1	1	1	1	1	1	1	1	2	1	1
2	31	999	1	1	3	2	5	1	2	5	5	1	3	7	5	1	4	1	1	4	7	1	7	1	4	6	1	1	1	1	1	1	1	1	1	1	1	1	1	1	1	1	1	1
2	37	2	2	3	3	2	5	5	2	5	5	5	2	7	2	2	4	3	1	5	3	1	6	3	2	6	1	1	1	1	1	2	2	1	1	1	1	1	1	1	1	1	1	1
2	38	1	3	3	5	4	4	1	2	3	4	2	3	5	1	3	5	1	2	6	3	999	6	7	2	5	1	1	2	1	1	1	1	1	1	1	1	1	1	1	1	1	1	1
2	32	4	3	2	4	1	4	2	2	4	4	2	1	6	4	1	6	1	1	7	1	1	7	1	1	6	1	1	2	1	1	1	1	1	1	1	1	1	1	1	1	1	1	1
2	50	1	2	2	3	2	5	5	4	5	5	3	1	7	7	1	7	1	1	7	1	1	7	7	1	7	1	2	1	1	1	1	1	1	1	1	1	1	1	1	1	1	1	1
1	60	999	999	3	5	2	5	1	1	5	5	4	3	4	4	3	6	3	1	5	2	3	5	1	1	6	1	3	1	1	4	3	1	3	2	1	2	1	1	3	2	2	1	3
1	27	2	1	3	4	3	3	3	3	3	3	3	2	5	5	4	3	4	3	5	4	3	5	3	3	4	1	2	1	1	1	1	1	1	1	1	1	1	1	1	1	1	1	1
2	41	3	1	3	3	3	3	2	3	4	4	3	3	6	5	4	5	3	3	5	2	2	5	5	3	5	1	1	2	1	2	2	1	2	2	1	2	1	2	2	2	2	1	2
2	33	2	2	2	3	2	3	2	2	4	3	2	1	3	3	2	6	1	1	5	2	1	3	2	2	6	1	1	1	1	1	1	1	1	1	1	1	1	1	1	1	1	1	1
1	25	2	3	5	3	2	3	2	5	1	3	4	3	4	2	1	2	3	3	3	2	2	7	2	2	6	1	1	1	1	3	3	1	1	1	1	3	2	1	3	2	1	1	1
2	33	4	5	2	3	999	1	1	3	4	3	1	1	4	3	1	5	1	1	4	4	1	7	1	1	7	1	1	1	1	1	2	2	1	1	1	1	1	1	1	1	1	1	1
2	34	2	2	2	3	1	4	2	2	5	4	5	2	5	5	3	4	5	1	5	3	1	6	3	1	6	1	2	3	1	1	3	1	1	2	1	2	2	1	1	1	1	1	1
1	31	3	4	4	4	1	4	5	3	3	3	2	2	4	5	3	6	3	4	6	3	4	6	6	4	6	1	3	2	1	2	2	1	2	2	1	1	2	1	1	2	2	1	2
2	38	2	2	2	2	3	4	2	3	3	3	5	1	6	5	2	6	2	2	5	4	2	6	3	2	4	1	1	1	1	1	1	1	1	1	1	1	1	1	2	1	2	1	1
2	25	1	1	4	4	2	5	3	2	4	4	2	2	6	1	1	6	1	1	6	1	1	7	3	1	6	1	1	1	1	2	1	1	1	1	1	1	1	1	1	1	1	1	1
1	39	1	1	3	4	2	3	2	3	3	3	2	2	4	5	2	5	2	3	4	2	2	6	5	3	5	1	3	3	1	4	3	1	3	3	1	2	2	1	1	2	2	1	2
2	33	4	3	3	5	2	4	4	3	4	4	5	1	6	5	4	7	5	6	7	1	2	7	2	3	7	1	1	1	1	3	1	1	1	1	1	1	1	1	1	1	1	1	1
1	32	2	2	3	4	2	5	2	2	4	5	7	2	6	3	3	5	5	2	5	6	5	6	5	3	6	1	3	2	2	2	2	3	1	2	1	1	1	1	1	1	2	1	1
2	41	1	2	2	2	2	2	3	2	2	2	4	2	3	2	2	5	3	4	4	3	2	5	2	2	4	1	1	1	2	1	1	2	1	1	1	1	1	1	1	1	1	1	1
2	38	1	1	3	2	4	3	4	4	3	2	6	2	4	6	4	3	6	3	2	6	4	5	7	3	3	4	4	4	4	4	4	4	4	4	3	3	4	3	3	4	4	1	4
2	55	1	2	2	4	3	5	3	5	4	5	6	4	4	6	3	5	7	2	5	6	3	7	4	1	4	3	2	2	2	2	4	5	4	2	2	2	2	3	2	3	2	1	1
2	39	1	1	1	1	3	2	1	3	5	3	1	1	2	1	1	7	2	999	7	7	999	7	2	1	7	1	999	999	3	999	999	2	999	2	2	2	999	2	4	2	999	999	3
1	44	1	1	3	2	1	5	1	1	5	5	4	2	7	1	2	6	3	1	5	1	1	7	1	1	7	1	1	1	1	1	1	1	1	1	1	1	1	1	1	1	1	1	1
2	24	1	1	3	4	2	4	3	3	3	3	2	1	5	2	2	5	5	1	3	6	3	6	1	3	4	1	1	2	1	2	2	2	1	1	1	1	1	1	2	2	2	1	1
2	32	3	4	3	3	3	3	3	2	3	2	3	2	3	3	2	3	2	1	2	2	1	5	5	2	5	1	1	2	1	2	3	1	2	2	1	1	2	1	2	2	2	1	2
2	39	2	3	3	3	2	5	3	3	4	4	3	1	6	5	2	6	2	1	6	3	1	7	4	1	7	1	1	1	1	1	1	1	1	1	1	1	1	1	1	1	1	1	1
2	30	4	2	3	3	2	5	2	2	3	3	4	2	5	5	2	5	4	1	5	3	1	7	5	1	4	1	1	1	1	1	2	2	2	1	1	1	1	1	1	1	1	1	1
2	30	2	3	3	4	2	4	2	2	5	4	4	3	6	2	3	4	4	4	5	3	3	6	5	4	3	1	2	1	1	1	1	1	1	3	1	3	3	1	2	2	1	1	3
1	45	1	3	3	4	2	4	999	3	4	3	4	4	4	5	3	3	3	4	6	5	4	4	5	5	4	2	2	2	1	2	2	1	1	2	1	2	1	1	1	1	2	1	1
2	999	999	999	3	5	4	4	3	2	4	4	2	1	4	5	3	4	3	1	5	3	2	7	1	2	6	2	1	1	1	1	2	1	1	1	1	1	1	1	1	1	2	1	1
2	39	1	1	3	3	3	3	4	3	2	2	2	2	4	5	1	6	2	2	6	2	1	6	2	2	5	1	1	1	1	1	2	1	1	1	1	1	1	1	1	1	1	1	1
2	30	2	3	1	3	1	4	1	1	5	5	3	1	3	3	1	7	3	1	4	5	1	7	4	1	7	2	1	1	1	1	1	2	1	1	1	1	1	1	1	1	2	1	1
2	31	1	1	999	3	2	4	2	2	3	3	2	3	3	5	2	6	3	1	5	2	2	7	3	4	7	1	1	1	1	1	1	1	1	1	1	2	1	1	1	1	1	1	1
1	24	3	3	2	4	3	4	2	2	3	4	2	3	6	2	2	5	2	1	5	3	2	7	1	1	7	1	1	1	1	1	2	1	1	1	1	1	1	1	1	1	1	1	1
1	48	4	4	3	5	2	5	2	3	4	4	2	2	6	6	4	5	3	1	5	3	2	7	5	2	5	1	2	2	1	2	3	1	2	3	1	1	1	1	1	2	1	1	1
2	49	1	1	2	1	1	5	3	3	4	5	5	1	2	4	3	6	5	1	5	6	1	7	5	1	6	1	1	1	1	1	2	1	1	1	1	2	1	1	2	1	1	1	1
2	36	2	4	2	4	4	5	2	3	3	4	2	2	3	2	1	6	5	1	3	2	5	7	2	2	6	1	2	3	1	2	1	1	1	1	1	1	1	1	1	1	1	1	1
2	25	2	2	3	3	3	3	3	3	3	3	5	4	5	5	3	5	4	3	4	4	4	5	4	4	5	2	2	1	1	1	1	2	2	1	1	1	1	1	1	1	1	1	1
2	27	3	2	3	2	2	4	4	2	4	3	4	1	3	4	3	4	5	1	5	4	1	4	2	2	5	1	1	1	1	2	2	1	1	1	1	1	1	1	1	1	2	1	1
2	30	999	1	3	4	2	3	2	3	3	4	5	1	4	3	4	5	3	1	4	3	2	7	1	2	4	1	1	1	1	1	1	1	1	1	1	1	1	1	1	1	1	1	1
2	56	999	2	2	2	3	4	4	3	5	5	4	2	4	3	2	5	4	3	5	3	5	7	4	3	5	1	1	1	1	1	1	2	1	1	1	1	1	1	1	1	1	1	1
1	43	1	2	2	4	2	4	2	2	4	4	2	2	6	6	2	6	5	1	6	3	1	5	3	2	6	1	1	2	1	2	1	1	1	1	1	1	1	1	1	1	1	1	1
2	34	1	1	1	3	1	3	3	3	4	3	1	4	4	5	1	4	1	1	6	2	1	4	1	1	4	1	1	1	1	1	1	1	1	1	1	1	1	1	1	1	1	1	1
1	19	1	1	3	3	2	3	2	3	4	3	4	1	4	3	2	4	5	4	3	5	1	7	5	1	4	1	3	4	1	2	4	1	2	5	1	3	2	1	2	3	2	1	5
2	52	4	4	4	1	1	4	2	2	4	4	7	1	5	4	4	5	7	4	6	7	2	4	6	3	6	2	1	2	1	1	2	2	2	1	1	2	1	1	1	2	2	1	1
2	35	2	1	4	5	1	4	3	3	3	5	2	5	5	2	2	5	1	3	5	1	1	4	1	1	6	1	1	1	1	1	1	1	1	1	1	1	1	1	1	1	1	1	1
2	49	1	1	1	5	1	5	1	2	5	5	1	2	6	5	3	5	1	1	5	1	1	7	1	2	5	1	1	1	1	1	1	1	1	1	1	1	1	1	1	1	1	1	1
2	36	2	2	3	3	3	4	2	1	3	3	5	3	5	5	1	6	6	1	4	5	1	5	7	1	5	2	2	2	2	2	2	2	1	1	2	1	1	1	2	1	1	1	1
2	31	1	1	3	3	3	4	2	2	1	2	2	1	1	3	2	6	2	1	6	2	1	7	1	1	6	2	1	1	1	1	2	1	1	1	1	1	1	1	1	1	1	1	1
2	29	2	3	2	2	3	5	2	1	1	2	3	1	1	1	1	2	3	1	6	5	3	4	3	2	6	2	1	2	1	1	1	1	1	2	1	1	1	1	1	1	2	1	1
1	27	1	1	3	3	3	4	3	3	4	3	3	1	6	5	4	5	4	3	3	3	1	7	3	4	5	1	1	1	1	1	1	1	1	1	1	1	1	1	1	1	1	1	1
2	29	1	1	3	2	1	3	2	1	1	4	6	3	4	7	5	5	3	2	5	5	2	5	5	3	4	1	3	2	1	1	1	1	1	1	1	1	1	1	1	1	3	1	1
1	26	1	3	5	5	5	3	3	3	3	2	7	1	2	2	3	2	3	4	2	2	6	5	4	3	3	1	3	1	1	1	1	1	1	1	1	1	1	1	1	1	1	1	1
2	25	999	999	3	1	1	4	1	1	3	4	4	3	5	1	4	5	4	2	5	1	1	7	1	1	4	1	1	1	1	1	2	1	1	1	1	1	1	1	1	1	1	1	1
2	999	999	999	3	4	2	4	1	1	3	3	1	1	4	1	2	4	1	1	4	2	1	5	2	2	3	2	1	1	1	1	1	1	1	1	1	1	1	1	1	1	1	1	1
2	34	1	3	1	5	1	5	1	3	5	5	4	2	5	6	4	6	1	1	5	1	1	7	4	1	7	1	1	1	1	1	1	1	1	1	1	1	1	1	1	1	1	1	1
2	27	1	1	3	2	3	4	3	2	4	4	2	1	4	4	4	5	4	2	4	4	2	6	1	4	5	1	1	1	1	1	1	1	1	1	1	1	1	1	1	1	1	1	1
2	24	999	1	2	2	3	4	4	3	1	4	4	3	2	4	4	4	4	5	5	5	5	5	5	3	5	1	2	2	1	2	2	1	1	1	1	1	1	1	1	1	1	1	1
2	51	3	3	1	5	1	5	1	1	5	5	1	1	7	1	2	7	2	1	7	1	1	7	2	1	7	1	1	1	1	1	1	1	1	1	1	1	1	1	1	1	1	1	1
1	27	2	999	1	4	2	4	2	2	4	4	2	2	2	2	2	2	3	3	3	3	3	3	3	3	3	1	1	1	1	1	1	1	1	1	1	1	1	1	1	1	1	1	1
2	38	2	4	1	4	2	5	2	1	5	5	1	1	7	1	1	6	1	1	7	2	1	7	1	1	7	1	1	1	1	1	2	1	1	1	1	1	1	1	1	1	1	1	1
2	31	2	3	3	3	4	3	3	4	4	3	4	4	4	5	4	3	4	4	3	4	3	6	5	4	5	1	2	2	1	1	1	1	1	2	1	2	1	1	1	1	2	1	1
1	35	4	3	3	4	2	4	2	2	4	4	2	1	6	2	1	6	2	2	6	2	1	4	1	1	6	1	1	1	1	1	2	1	1	1	1	1	1	1	1	1	1	1	1
2	24	1	1	4	4	2	4	2	2	3	4	2	2	6	2	2	6	2	1	6	2	1	5	2	1	6	1	1	1	1	1	3	1	1	1	1	1	1	1	1	1	1	1	1
2	34	1	1	3	3	2	4	1	1	2	2	2	1	6	1	1	4	2	1	4	5	1	5	2	2	5	2	1	1	2	1	2	1	1	1	1	1	1	1	1	1	1	1	1
1	50	2	3	1	5	1	5	3	2	3	5	4	5	4	5	3	6	6	1	4	3	2	6	4	1	5	2	1	1	1	1	1	1	1	1	1	1	1	1	1	1	1	1	1
2	28	1	3	1	3	3	3	2	2	4	2	3	2	4	2	4	4	2	5	5	3	3	2	2	2	4	2	1	2	1	1	2	1	1	1	1	1	1	1	1	1	1	1	1
2	35	3	4	5	3	3	3	3	3	3	3	5	1	4	7	4	4	7	6	4	4	3	4	7	3	3	4	5	5	3	5	4	1	5	3	5	5	3	3	5	5	5	1	1
2	39	1	2	3	3	999	999	999	3	3	3	5	3	5	5	3	999	999	1	7	5	3	7	5	5	7	1	999	2	2	2	2	2	1	999	2	2	999	2	2	2	1	1	1
1	36	3	4	1	4	1	3	3	4	3	3	5	2	5	2	2	4	5	2	5	3	2	4	1	3	5	1	1	1	1	1	1	1	1	1	1	1	1	1	2	1	1	1	1
2	32	1	2	3	3	4	3	3	4	2	2	3	2	5	3	2	5	4	4	5	5	3	6	2	3	5	1	1	2	1	1	1	1	1	1	1	1	1	1	1	1	1	1	1
1	999	3	4	1	1	2	1	1	1	1	1	1	2	5	5	2	5	1	2	7	5	1	5	1	1	2	1	1	1	1	1	1	1	1	1	1	1	1	1	1	1	1	1	1
2	46	4	5	3	4	3	3	3	3	3	3	4	3	5	4	4	6	4	3	6	3	2	6	3	3	6	1	1	1	1	1	1	1	1	1	1	1	1	1	1	1	1	1	1
2	45	3	5	3	2	3	5	3	1	5	5	5	5	999	1	1	7	3	1	7	1	1	7	5	1	7	1	1	1	1	1	1	1	1	1	1	1	1	1	1	1	1	1	1
2	25	2	3	3	3	2	4	2	2	2	3	6	2	6	1	1	4	5	1	4	7	4	7	7	1	4	1	1	3	2	1	2	1	1	1	1	1	1	1	1	1	1	1	1
2	41	2	2	2	5	4	5	2	3	5	4	5	1	6	1	4	4	5	2	5	6	2	6	4	2	5	1	1	2	1	1	1	1	1	1	1	1	1	1	1	1	1	1	1
1	37	1	1	3	3	3	4	2	3	3	3	5	1	4	5	3	5	5	1	4	5	1	7	5	1	5	5	5	5	5	5	5	5	5	5	5	5	5	5	1	5	5	1	1
2	29	1	1	5	5	3	3	4	2	4	2	7	4	4	5	5	3	6	5	5	6	3	5	7	3	3	3	2	2	1	1	1	1	3	2	1	1	1	1	1	1	1	1	1
2	32	1	3	1	5	1	4	1	1	2	2	5	2	5	2	2	5	5	1	7	3	1	5	1	1	5	1	1	1	1	1	1	1	1	1	1	1	1	1	1	1	1	1	1
2	28	1	1	3	2	3	3	3	3	5	5	5	4	6	2	3	4	3	2	6	4	4	5	5	3	7	3	1	1	1	1	3	1	1	1	1	1	1	1	1	1	1	1	1
2	43	1	2	3	4	4	4	3	2	4	4	6	2	2	6	4	4	5	2	2	6	2	6	6	4	6	3	3	3	4	4	4	4	4	4	3	2	4	3	4	4	4	2	4
1	29	4	4	4	5	2	5	2	4	4	5	2	2	6	3	999	5	1	1	4	6	3	6	2	2	6	2	2	2	2	2	2	2	2	2	1	1	1	1	1	1	1	1	1
1	28	1	1	2	4	4	4	3	1	5	4	6	4	4	3	4	5	5	2	7	5	3	6	4	4	4	2	1	2	1	1	2	2	2	1	1	1	1	1	2	1	1	1	1
1	50	999	3	3	3	3	3	3	3	3	3	3	5	3	3	3	5	4	3	4	4	4	3	4	3	4	1	1	1	2	2	2	1	1	1	1	1	1	1	1	1	1	1	1
1	28	1	2	3	4	3	5	4	3	4	4	2	2	6	2	2	6	3	2	5	2	2	6	2	2	6	2	2	1	1	3	3	3	3	3	1	2	3	1	1	3	3	1	2
2	41	3	4	1	3	1	5	1	1	3	5	5	4	5	6	5	7	5	1	4	7	3	7	6	4	5	3	3	3	1	999	1	1	1	1	2	1	1	999	4	1	2	1	1
1	39	1	3	3	1	1	5	3	2	4	3	7	3	1	4	5	6	7	2	6	7	1	6	1	1	7	1	2	3	1	2	3	1	2	3	1	2	2	1	1	2	2	1	3
2	53	999	999	3	3	2	2	3	3	3	3	7	4	4	5	5	4	4	4	4	6	4	3	3	3	4	2	2	2	2	2	3	3	2	2	2	2	3	999	2	2	2	2	2
1	33	999	999	3	4	3	3	2	2	5	3	3	2	6	3	2	4	4	2	6	5	3	6	3	2	6	1	1	1	1	1	1	2	2	1	1	2	2	1	1	1	1	1	1
1	37	2	3	3	4	2	5	2	2	3	5	2	1	6	4	4	6	2	1	7	2	3	6	2	2	6	1	1	1	2	1	1	1	1	1	2	1	1	1	1	1	1	1	1
2	35	1	2	2	2	3	5	3	3	4	4	5	3	999	4	3	2	4	5	4	5	3	7	6	5	5	2	1	1	2	1	2	2	1	1	1	1	1	1	1	1	1	1	1
1	30	1	1	1	3	1	1	1	3	5	4	4	4	4	5	1	4	1	1	6	1	1	5	1	1	4	2	1	1	1	1	1	2	1	1	1	1	1	1	1	1	1	1	1
2	53	1	1	2	5	3	4	2	2	3	4	5	3	6	2	3	6	4	3	5	5	2	5	2	2	6	2	1	1	2	1	1	2	1	1	1	1	1	1	1	1	1	1	1
2	50	2	2	2	5	1	3	1	1	3	5	1	2	7	2	3	6	1	1	6	1	3	7	4	3	5	2	1	2	1	2	1	2	1	1	1	1	1	1	1	1	1	1	1
2	45	3	3	3	2	2	5	3	3	4	5	5	5	5	5	5	5	5	3	5	5	5	5	5	4	5	2	2	2	2	2	2	2	3	2	2	2	2	2	2	2	2	1	2
1	25	4	1	3	5	1	5	3	4	4	5	3	2	5	4	1	6	2	2	4	3	3	6	3	2	6	1	1	1	1	1	2	1	1	1	1	1	1	1	1	1	1	1	1
1	30	3	4	3	4	3	4	4	2	3	4	4	2	6	6	2	6	6	2	6	5	2	6	2	2	6	1	1	2	1	1	3	1	1	1	1	1	1	1	1	1	1	1	1
2	28	3	3	2	2	2	2	2	2	2	2	2	2	2	2	2	1	2	2	2	2	2	2	2	2	2	1	2	2	1	1	1	1	1	1	1	1	1	1	1	1	1	1	1
2	23	1	1	1	3	3	1	1	3	5	5	5	3	6	6	3	6	3	1	6	5	3	7	2	3	7	1	1	2	1	2	2	1	2	3	1	2	1	2	1	2	2	1	1
2	45	3	2	1	1	1	5	1	1	5	5	1	1	6	1	1	6	1	1	6	1	1	7	1	6	6	1	1	1	1	1	1	1	1	1	1	1	1	1	1	1	1	1	1
1	43	1	2	3	5	1	5	3	1	5	5	4	2	6	4	2	4	4	1	4	2	2	7	1	1	4	1	1	1	1	1	1	1	2	2	1	2	2	1	1	2	1	1	1
2	29	1	1	2	5	3	5	4	3	4	5	6	1	6	6	7	7	6	1	7	7	5	7	7	1	6	1	1	1	1	1	1	1	2	2	1	2	1	2	1	2	2	1	1
1	23	1	1	3	3	3	5	3	3	5	4	5	1	6	4	2	4	5	2	4	6	1	6	4	1	6	2	2	2	1	2	3	1	3	3	1	3	3	2	3	3	1	1	2
1	24	2	2	1	5	1	5	1	1	5	5	1	1	7	1	1	7	1	1	7	1	1	7	1	1	7	1	1	1	1	1	1	1	1	1	1	1	1	1	1	1	1	1	1
1	34	4	5	3	4	2	4	2	2	4	4	2	2	6	2	2	6	2	2	6	3	2	6	3	3	4	1	1	1	1	1	1	3	1	1	1	3	1	1	2	1	1	1	1
2	23	1	2	3	3	3	3	3	3	3	3	4	4	5	5	5	5	5	4	3	3	3	3	3	3	3	2	2	2	2	2	2	2	2	2	2	2	1	1	1	1	1	1	1
2	43	2	2	3	3	3	4	3	2	4	4	2	1	7	7	1	6	1	2	6	2	1	7	5	1	7	1	1	1	1	1	1	1	2	2	1	1	1	1	2	2	2	1	1
2	28	1	3	1	2	2	4	2	2	5	5	3	4	7	3	2	5	1	1	7	6	1	7	1	4	7	2	3	2	1	2	2	1	2	2	1	2	2	1	2	2	1	1	2
2	46	2	1	4	4	4	4	4	4	4	4	3	2	6	7	3	6	2	2	6	2	3	6	2	3	6	1	1	1	1	1	2	1	1	1	1	1	1	1	2	1	1	1	1
1	40	1	1	3	3	3	999	1	2	3	3	5	2	4	2	2	4	4	2	5	6	2	6	4	2	6	1	2	1	1	1	1	1	1	1	1	1	1	1	1	1	1	1	1
2	59	1	1	2	3	3	2	3	3	3	2	2	4	5	3	2	4	2	4	6	3	2	3	4	2	3	1	1	1	1	1	1	1	1	1	1	1	1	1	1	1	1	1	1
1	25	2	2	3	4	1	4	1	1	4	4	4	1	6	4	6	5	1	4	6	1	7	5	1	6	1	2	2	1	1	1	1	1	1	2	1	3	1	1	4	2	1	1	1
1	35	2	4	3	4	1	4	1	2	5	4	6	5	4	5	4	5	5	3	6	6	6	7	5	5	6	2	3	4	2	3	2	1	2	2	1	2	1	1	2	1	2	1	2
1	40	2	2	2	3	3	3	2	2	2	3	2	2	5	999	2	4	2	2	5	2	4	5	1	2	5	1	2	1	1	1	1	1	1	1	1	2	1	1	2	1	1	1	1
2	31	1	2	5	3	5	5	5	3	4	5	7	5	7	7	3	7	7	3	7	7	3	7	7	7	7	3	5	4	3	4	4	3	5	5	3	4	4	3	5	5	5	3	3
1	29	4	3	1	5	3	5	2	1	4	5	3	1	7	1	1	7	1	1	7	1	1	7	1	4	7	1	1	1	1	1	1	1	1	1	1	1	1	1	1	1	1	1	1
2	44	1	1	1	1	3	5	5	1	1	1	7	2	1	7	4	1	7	4	2	7	1	5	4	5	1	1	2	1	1	3	3	999	3	4	1	2	1	1	2	1	1	1	1
1	40	999	3	1	4	1	4	1	1	2	4	5	2	6	2	4	4	5	2	3	6	1	5	2	2	5	1	1	1	1	1	1	1	1	1	1	1	1	1	1	1	1	1	1
2	27	1	1	3	3	3	3	3	3	3	3	4	4	4	4	4	4	4	4	4	4	4	4	4	4	4	1	1	1	1	1	1	1	1	1	1	1	1	1	1	1	1	1	1
1	37	3	4	3	3	3	2	2	3	3	2	2	3	5	2	2	6	1	1	6	1	1	5	1	1	7	1	1	1	1	1	1	1	1	1	1	1	1	1	1	1	1	1	1
2	43	1	1	5	4	5	5	5	5	4	5	5	4	1	4	2	6	6	7	1	3	3	7	3	4	6	2	2	2	2	1	1	1	1	1	1	1	1	1	1	1	1	1	1
2	32	1	1	3	3	2	3	3	3	3	3	3	2	3	2	2	3	2	2	3	3	1	4	3	1	5	1	1	3	1	2	4	2	3	2	1	2	1	1	2	3	3	1	2
1	21	1	1	3	4	3	4	2	3	3	4	2	2	4	1	2	5	2	1	5	4	2	7	5	1	5	1	1	1	1	1	2	1	1	1	1	2	1	1	1	1	2	1	1
1	27	1	1	2	3	3	4	3	1	3	4	3	3	3	3	3	3	3	3	3	3	3	3	3	3	3	1	1	1	1	1	1	1	1	1	1	1	1	1	1	1	1	1	1
2	38	1	3	3	3	3	3	3	3	3	3	2	1	3	4	4	4	3	4	4	3	3	4	1	4	4	2	3	3	2	2	2	2	2	2	2	2	2	2	2	2	2	2	2
1	38	1	1	3	4	3	3	4	3	4	3	6	5	4	3	4	5	6	5	4	3	4	5	6	5	4	5	4	2	2	2	2	2	2	3	2	2	2	2	2	2	2	1	2
1	999	3	1	3	2	2	3	2	3	2	2	3	999	6	4	4	6	4	1	7	1	1	7	1	1	7	1	3	3	1	3	3	1	1	1	1	1	1	1	1	1	1	1	1
1	50	4	3	1	3	1	5	1	1	5	3	1	1	7	7	7	7	1	7	7	1	1	1	4	4	7	1	1	1	1	1	1	1	1	1	1	1	1	1	1	1	1	1	1
2	30	999	999	3	5	3	4	3	2	4	3	7	4	5	6	5	4	6	5	2	6	4	5	5	6	6	2	3	3	2	4	2	3	2	2	1	1	1	2	5	5	2	2	2
2	25	2	2	1	1	2	5	1	1	5	5	3	1	2	2	1	7	5	1	5	5	2	7	2	3	1	2	1	4	2	1	3	1	2	2	3	1	1	1	3	3	3	1	2
1	24	2	2	4	4	4	3	4	4	3	4	4	2	4	1	1	7	3	7	4	3	1	6	1	7	4	1	1	1	1	1	1	1	1	1	1	1	1	1	1	1	1	1	1
2	34	2	3	1	5	3	5	2	2	5	5	3	3	7	4	1	6	4	1	7	4	1	7	7	1	7	2	1	1	1	1	2	2	2	2	1	1	1	2	1	2	2	1	1
1	29	1	1	3	3	2	3	2	2	2	2	3	2	6	4	5	5	4	2	5	2	2	7	4	2	7	1	1	1	1	1	1	1	1	1	1	2	1	1	1	2	2	1	1
2	40	4	2	3	3	3	4	2	2	3	4	2	2	6	5	1	4	2	1	4	2	1	6	1	1	5	1	2	1	1	1	2	1	1	1	1	2	1	1	1	1	1	1	1
1	27	999	999	3	4	3	4	3	3	3	4	3	2	4	4	3	4	3	3	4	4	3	6	3	3	4	1	2	2	1	2	2	1	2	1	1	2	1	1	2	1	2	1	1
1	999	999	999	1	4	1	5	2	1	5	5	5	2	6	1	1	4	5	1	6	5	2	5	5	2	4	2	1	1	1	2	3	1	3	3	1	1	2	1	1	3	1	1	1
2	42	4	4	3	3	3	4	2	3	3	4	5	2	6	5	3	5	4	2	5	4	2	999	3	2	6	2	2	2	2	2	2	2	2	1	2	1	1	2	1	1	2	1	1
1	29	1	1	3	3	4	3	3	3	3	3	7	1	4	5	2	4	4	4	4	4	4	6	2	2	4	1	5	5	999	3	1	4	4	4	1	4	1	1	4	3	1	3	3
2	31	1	1	4	4	3	4	1	3	5	4	1	1	2	1	1	4	1	1	4	2	1	7	1	1	6	1	1	1	1	1	1	1	1	1	1	1	1	1	1	1	1	1	1
1	32	4	4	3	5	1	5	2	2	5	5	1	2	4	1	4	7	1	1	6	4	1	7	2	2	6	1	1	1	1	1	1	1	1	1	1	1	1	1	1	1	1	1	1
2	46	2	2	2	3	3	3	3	3	3	3	5	2	7	5	5	7	5	3	5	5	2	7	2	3	6	1	1	1	1	2	2	1	2	2	2	2	2	1	1	1	1	1	1
2	45	2	3	3	3	3	4	3	3	2	2	4	4	3	3	4	3	4	3	6	4	4	3	3	3	4	2	2	2	2	2	2	2	2	2	2	2	2	2	2	2	2	1	1
2	35	1	3	2	2	1	5	2	1	4	5	2	1	3	2	2	6	1	1	6	1	1	7	1	1	6	1	1	1	1	1	1	1	1	1	1	1	1	1	1	1	1	1	1
2	24	3	3	3	3	3	3	3	3	3	3	4	3	5	3	3	5	4	5	5	4	3	5	6	4	4	1	3	3	2	3	2	3	3	2	1	3	2	1	3	1	1	1	1
2	43	1	1	2	2	3	999	3	4	3	4	7	2	5	4	4	6	7	6	7	5	999	7	6	4	7	2	1	1	2	3	3	3	3	3	3	3	3	3	2	2	2	1	2
1	23	999	999	3	3	3	3	3	4	4	3	3	2	3	5	4	4	4	4	4	4	4	4	4	4	4	1	1	1	1	1	1	1	1	1	1	1	1	1	1	1	1	1	1
2	23	999	2	3	4	5	999	3	3	3	4	4	3	3	3	3	3	4	3	4	3	3	3	3	2	4	1	1	1	1	1	1	1	1	1	1	1	1	1	1	1	1	1	1
2	44	2	3	3	4	4	5	3	3	4	3	4	2	5	4	4	4	3	3	4	3	3	3	3	2	4	1	1	1	1	1	1	1	1	1	1	1	1	1	1	1	1	1	1
1	23	1	2	3	4	5	3	3	4	3	3	4	2	5	3	3	3	2	3	3	3	4	3	3	2	4	1	1	1	1	1	1	1	1	1	1	1	1	1	1	1	1	1	1
1	44	1	2	3	4	5	3	3	4	3	3	4	2	5	4	4	4	3	3	4	3	3	3	2	2	4	1	1	1	1	1	1	1	1	1	1	1	1	1	1	1	1	1	1
1	46	1	1	1	3	3	3	4	4	2	3	2	2	4	6	2	4	6	6	5	6	2	5	5	2	2	1	1	1	2	2	2	1	1	2	1	2	1	1	3	2	1	1	1
2	58	1	1	3	3	3	4	1	5	3	3	1	1	4	1	1	5	1	1	5	4	1	5	1	1	5	1	1	1	1	2	2	1	1	1	1	1	1	1	1	1	1	1	1
1	30	1	2	3	3	1	4	3	3	5	5	5	4	6	1	3	7	7	2	6	6	4	7	5	1	6	3	3	3	3	3	2	3	4	2	3	2	3	3	3	3	3	3	3
2	45	1	2	3	4	3	4	3	2	4	4	5	2	5	5	2	4	4	1	5	5	2	5	4	2	5	2	2	2	1	2	2	1	2	2	1	1	1	2	1	2	1	1	2
2	28	4	3	3	5	3	5	3	2	5	5	4	1	6	5	3	6	1	1	5	1	1	5	1	2	6	1	1	1	1	1	1	1	1	1	1	1	1	1	1	1	1	1	1
2	44	999	999	3	4	1	4	1	1	4	4	4	1	5	5	2	4	999	1	5	5	1	5	4	3	4	1	1	2	1	1	2	1	2	1	1	1	1	1	1	1	1	1	1
1	48	4	3	3	3	2	5	3	3	3	4	5	5	5	5	2	5	2	1	3	5	2	5	3	3	5	1	1	1	1	1	1	1	1	1	1	1	1	1	3	1	1	1	1
1	25	3	2	1	5	1	5	1	1	5	5	1	1	999	2	2	3	4	5	4	3	3	4	3	4	3	2	1	1	1	1	1	2	1	1	1	1	1	1	1	1	1	1	1
2	24	4	2	3	4	3	999	3	2	3	4	4	2	5	2	3	4	2	1	4	2	1	2	1	4	3	1	1	1	1	1	1	1	1	1	1	1	1	1	1	1	1	1	1
2	34	1	1	3	4	3	3	2	2	3	3	2	2	4	2	2	4	2	2	4	2	2	5	2	2	5	1	1	1	1	1	1	1	1	1	1	1	1	1	1	1	1	1	1
2	32	2	1	3	4	1	5	4	4	4	5	5	4	7	4	2	4	4	1	6	3	4	7	4	2	6	1	1	1	1	2	3	1	1	3	1	1	2	1	2	2	1	1	1
2	30	4	3	4	4	4	4	4	4	4	5	7	1	5	4	1	3	7	1	7	1	1	2	3	1	6	1	1	1	1	2	3	4	999	3	1	1	1	1	2	2	1	1	1
2	38	3	3	1	3	1	5	2	1	5	3	3	3	1	1	1	3	1	1	3	5	2	5	4	2	4	1	2	1	1	1	1	1	1	1	1	2	1	1	2	1	1	1	1
1	35	999	1	1	1	1	2	2	1	2	2	4	1	2	3	2	4	3	3	7	2	2	7	4	2	4	1	1	2	1	2	2	1	2	1	1	1	1	1	2	2	1	1	1
2	58	1	2	3	3	3	4	3	3	4	3	5	1	6	5	6	4	4	1	3	1	3	5	1	2	7	1	1	1	1	1	1	1	1	1	1	1	1	1	1	1	1	1	1
2	55	1	2	4	1	3	3	1	2	3	3	3	1	4	6	3	1	2	3	4	3	1	2	2	5	6	999	1	1	1	1	1	1	1	1	1	3	1	1	3	1	1	1	1
1	35	2	3	3	4	3	4	3	3	4	3	3	3	5	3	3	5	3	3	5	3	3	5	3	2	3	1	1	1	1	1	1	1	1	1	1	1	1	1	1	1	1	1	1
2	35	2	3	3	2	5	3	3	3	2	2	5	7	2	5	4	3	4	3	3	3	3	3	7	7	1	3	5	4	1	5	5	3	3	4	1	5	2	1	3	3	4	3	4
2	23	1	1	2	3	2	3	2	1	4	4	3	1	5	2	2	5	2	1	7	5	1	7	5	1	7	1	1	1	1	1	1	1	1	1	1	1	1	1	1	1	1	1	1
2	34	3	2	3	5	1	4	1	2	5	4	1	3	4	3	1	5	2	1	4	3	1	5	1	1	4	1	1	1	1	1	1	1	1	1	1	1	1	1	1	1	1	1	1
2	22	1	1	3	3	3	4	3	2	4	3	4	4	5	4	4	4	4	1	5	4	4	4	5	4	5	2	2	3	5	3	5	3	3	3	3	3	3	1	1	3	1	1	1
1	33	4	4	2	4	3	3	2	2	2	4	2	2	6	2	2	5	2	5	6	5	2	5	2	2	5	1	2	2	2	2	2	1	1	1	1	1	1	1	1	1	1	1	1
2	31	2	3	2	3	3	3	3	3	3	3	4	5	5	4	3	4	4	2	5	4	1	5	2	1	4	2	3	3	1	2	2	3	2	2	2	2	2	2	2	2	2	2	2
1	39	2	4	2	2	2	3	3	3	3	3	3	3	3	4	3	3	4	999	3	999	3	4	4	4	4	3	999	3	3	3	3	3	3	3	3	3	3	3	3	3	3	3	3
1	24	1	3	3	3	3	3	3	3	3	3	5	4	4	4	4	4	4	4	4	4	4	4	4	4	4	1	1	1	1	1	1	1	1	1	1	1	1	1	1	1	1	1	1
1	25	4	4	1	5	2	5	1	3	2	5	4	1	3	1	3	7	4	1	3	7	3	7	1	2	7	1	1	1	1	1	1	1	1	1	1	1	1	1	1	1	1	1	1
1	24	1	1	4	5	5	5	5	3	5	4	5	5	6	6	1	7	6	4	6	4	4	4	4	4	4	1	1	1	1	1	1	1	1	1	1	1	1	1	1	1	1	1	1
2	29	1	3	1	5	3	5	3	3	3	3	4	4	4	4	3	4	999	1	7	7	7	4	4	4	4	1	1	1	1	1	1	2	1	1	1	1	1	1	1	1	1	1	1
2	59	1	1	2	3	1	3	2	1	5	5	5	5	5	3	3	5	6	1	5	5	3	4	5	5	6	1	1	2	1	3	2	1	2	3	2	2	1	1	2	2	2	1	1
2	999	2	3	1	1	1	1	1	1	1	1	1	999	7	7	7	7	7	7	7	1	1	1	1	1	7	1	1	1	1	1	1	1	1	1	1	1	1	1	1	1	1	1	1
2	47	999	999	1	5	1	5	1	2	5	5	1	1	4	1	1	4	1	1	4	1	1	7	1	1	5	1	1	1	1	1	1	1	1	1	1	1	1	1	1	1	1	1	1
2	999	999	999	2	5	2	5	1	2	2	4	1	2	999	2	2	4	2	1	5	1	1	6	1	1	7	1	1	1	1	1	1	1	1	1	1	1	1	1	1	1	1	1	1
1	30	999	1	3	3	3	5	3	3	4	5	7	1	7	1	1	7	7	1	4	7	1	4	1	1	4	1	1	1	1	1	1	1	1	1	1	1	1	1	1	1	1	1	1
1	35	4	4	5	2	1	2	3	2	2	3	7	5	5	7	7	5	7	3	3	7	5	7	7	4	3	4	3	4	4	5	5	3	4	5	4	2	5	2	5	5	3	2	3
2	48	1	1	3	3	2	4	2	3	4	4	2	3	3	5	5	4	3	1	5	2	2	6	1	5	6	1	1	1	1	1	1	1	1	1	1	1	1	1	1	1	1	1	1
1	33	1	1	3	2	1	4	1	1	5	4	4	3	5	1	1	4	5	2	5	5	1	6	5	1	4	1	2	1	1	2	2	999	2	2	1	2	2	1	1	1	1	2	2
999	999	999	999	4	4	999	3	3	3	4	3	4	4	5	1	5	4	5	2	5	2	3	5	2	2	5	2	1	3	1	2	2	1	2	1	1	1	1	1	1	1	1	1	1
1	21	1	1	1	5	2	5	1	2	5	5	1	1	7	2	1	7	1	1	7	2	1	7	2	1	7	1	1	1	1	1	1	1	1	1	1	1	1	1	1	1	1	1	1
2	38	2	2	3	1	2	4	1	1	5	5	3	3	6	2	1	6	3	1	5	5	1	7	3	1	5	1	1	1	1	1	1	1	1	1	1	1	1	1	1	1	1	1	1
2	31	1	1	3	3	4	999	2	2	3	4	5	1	4	2	2	4	3	1	4	3	1	7	4	2	7	1	1	2	1	2	3	1	1	2	1	1	1	1	1	1	1	1	1
2	36	1	1	2	1	3	3	3	3	4	3	4	1	4	4	1	4	4	5	4	5	1	6	5	1	4	1	2	1	1	1	2	1	1	1	1	1	1	1	1	1	1	1	1
1	49	999	1	3	2	1	5	1	2	5	4	2	3	5	1	1	2	2	5	7	2	1	7	2	1	7	1	3	1	1	1	1	1	1	1	1	1	1	1	1	1	1	1	1
2	49	3	3	2	3	1	3	2	3	4	3	2	1	5	2	3	5	2	2	5	2	2	6	2	2	4	1	1	1	1	1	1	1	1	1	1	1	1	1	1	1	1	1	1
1	999	2	3	2	3	5	3	3	3	2	4	1	7	5	5	7	7	1	7	7	2	7	7	1	7	4	1	1	1	1	1	1	1	1	1	1	3	1	1	3	1	3	1	1
2	34	4	3	1	1	3	1	1	2	1	1	1	1	2	1	1	1	2	1	1	1	1	7	1	1	7	1	1	1	1	3	1	1	3	1	1	1	1	1	1	1	1	1	1
1	38	2	2	2	4	1	3	2	3	5	4	2	2	2	4	3	4	2	1	6	2	3	5	1	1	6	1	1	1	1	1	1	1	1	1	1	1	1	1	1	1	1	1	1
2	35	2	4	2	2	2	3	3	3	3	3	6	5	6	6	6	6	6	5	4	6	5	6	6	4	4	2	2	2	1	3	3	999	4	2	2	3	3	999	3	3	3	2	2
[truncated: 363 more rows]
